# Supplementary material for: Metabolic Evolution of a Deep-Branching Hyperthermophilic Chemoautotrophic Bacterium
Source: PLoS One. 2014 Feb 5;9(2):e87950. doi: 10.1371/journal.pone.0087950 (PMC3917532; doi:10.1371/journal.pone.0087950)
Supplement: File S1 — The whole-organism metabolic network of A. aeolicus in SBML format [36]. (XML) [file pone.0087950.s002.xml]

<?xml version="1.0" encoding="UTF-8"?>
<sbml xmlns="http://www.sbml.org/sbml/level2" level="2" version="1" xmlns:html="http://www.w3.org/1999/xhtml">
<model id="Core224324_1" name="Aquifex aeolicus VF5 SEED model">
<listOfUnitDefinitions>
	<unitDefinition id="mmol_per_gDW_per_hr">
		<listOfUnits>
			<unit kind="mole" scale="-3"/>
			<unit kind="gram" exponent="-1"/>
			<unit kind="second" multiplier=".00027777" exponent="-1"/>
		</listOfUnits>
	</unitDefinition>
</listOfUnitDefinitions>
<listOfCompartments>
<compartment id="Extracellular"/>
<compartment id="Cytosol" outside="Extracellular"/>
</listOfCompartments>
<listOfSpecies>
<species id="cpd00016_c" name="Pyridoxal_phosphate_C8H9NO6P" compartment="Cytosol" charge="-1" boundaryCondition="false"/>
<species id="cpd00305_c" name="Thiamin_C12H17N4OS" compartment="Cytosol" charge="1" boundaryCondition="false"/>
<species id="cpd00939_c" name="4-Amino-5-hydroxymethyl-2-methylpyrimidine_C6H9N3O" compartment="Cytosol" charge="0" boundaryCondition="false"/>
<species id="cpd11478_c" name="(3R)-3-Hydroxybutanoyl-[acyl-carrier_protein]_C15H27N2O9PRS" compartment="Cytosol" charge="-1" boundaryCondition="false"/>
<species id="cpd00226_c" name="Hypoxanthine_C5H4N4O" compartment="Cytosol" charge="0" boundaryCondition="false"/>
<species id="cpd02979_c" name="5-(5-Phospho-D-ribosylaminoformimino)-1-(5-phosphoribosyl)-_imidazole-4-carboxamide_C15H23N5O15P2" compartment="Cytosol" charge="-2" boundaryCondition="false"/>
<species id="cpd02820_c" name="UDP-N-acetyl-3-(1-carboxyvinyl)-D-glucosamine_C20H26N3O19P2" compartment="Cytosol" charge="-3" boundaryCondition="false"/>
<species id="cpd00066_c" name="L-Phenylalanine_C9H11NO2" compartment="Cytosol" charge="0" boundaryCondition="false"/>
<species id="cpd08316_c" name="D-glycero-D-manno-Heptose_1,7-bisphosphate_C7H14O13P2" compartment="Cytosol" charge="-2" boundaryCondition="false"/>
<species id="cpd00094_c" name="2-Oxobutanoate_C4H5O3" compartment="Cytosol" charge="-1" boundaryCondition="false"/>
<species id="cpd14545_c" name="Iminoglycine_C2H3NO2" compartment="Cytosol" charge="0" boundaryCondition="false"/>
<species id="cpd00298_c" name="dTMP_C10H14N2O8P" compartment="Cytosol" charge="-1" boundaryCondition="false"/>
<species id="cpd00143_c" name="Phenylpyruvate_C9H7O3" compartment="Cytosol" charge="-1" boundaryCondition="false"/>
<species id="cpd02968_c" name="UDP-N-acetylmuramoyl-L-alanyl-D-glutamyl-6-carboxy-L-lysyl-D-alanyl-_D-alanine_C41H61N9O28P2" compartment="Cytosol" charge="-4" boundaryCondition="false"/>
<species id="cpd02935_c" name="Coenzyme_M 7-mercaptoheptanoylthreonine-phosphate heterodisulfide_C13H23NO10PS3" compartment="Cytosol" charge="-3" boundaryCondition="false"/>
<species id="cpd02097_c" name="L-Glutamyl_5-phosphate_C5H9NO7P" compartment="Cytosol" charge="-1" boundaryCondition="false"/>
<species id="cpd08288_c" name="2-Phospho-4-(cytidine_5'-diphospho)-2-C-methyl-D-erythritol_C14H23N3O17P3" compartment="Cytosol" charge="-3" boundaryCondition="false"/>
<species id="cpd00297_c" name="dTDP_C10H14N2O11P2" compartment="Cytosol" charge="-2" boundaryCondition="false"/>
<species id="cpd01716_c" name="3-Dehydroshikimate_C7H7O5" compartment="Cytosol" charge="-1" boundaryCondition="false"/>
<species id="cpd11469_c" name="trans-Dodec-2-enoyl-[acp]_C23H41N2O8PRS" compartment="Cytosol" charge="-1" boundaryCondition="false"/>
<species id="cpd00009_e" name="Orthophosphate_HO4P" compartment="Extracellular" charge="-2" boundaryCondition="false"/>
<species id="cpd00009_c" name="Orthophosphate_HO4P" compartment="Cytosol" charge="-2" boundaryCondition="false"/>
<species id="cpd02246_c" name="2-Mercaptoethanesulfonate_C2H5O3S2" compartment="Cytosol" charge="-1" boundaryCondition="false"/>
<species id="cpd10515_e" name="Fe2+_Fe" compartment="Extracellular" charge="2" boundaryCondition="false"/>
<species id="cpd10515_c" name="Fe2+_Fe" compartment="Cytosol" charge="2" boundaryCondition="false"/>
<species id="cpd03187_c" name="Oxalosuccinate_C6H3O7" compartment="Cytosol" charge="-3" boundaryCondition="false"/>
<species id="cpd03002_c" name="2,3,2',3'-Tetrakis(3-hydroxytetradecanoyl)-D-glucosaminyl-1,6-beta-_D-glucosamine 1-phosphate_C68H128N2O20P" compartment="Cytosol" charge="-1" boundaryCondition="false"/>
<species id="cpd00177_c" name="dADP_C10H13N5O9P2" compartment="Cytosol" charge="-2" boundaryCondition="false"/>
<species id="cpd00791_c" name="Protoporphyrinogen_IX_C34H38N4O4" compartment="Cytosol" charge="-2" boundaryCondition="false"/>
<species id="cpd00126_c" name="GMP_C10H13N5O8P" compartment="Cytosol" charge="-1" boundaryCondition="false"/>
<species id="cpd11484_c" name="(3R)-3-Hydroxytetradecanoyl-[acyl-carrier_protein]_C25H47N2O9PRS" compartment="Cytosol" charge="-1" boundaryCondition="false"/>
<species id="cpd00284_c" name="6-Phospho-D-gluconate_C6H11O10P" compartment="Cytosol" charge="-2" boundaryCondition="false"/>
<species id="cpd00222_c" name="D-Gluconate_C6H11O7" compartment="Cytosol" charge="-1" boundaryCondition="false"/>
<species id="cpd00358_c" name="dUTP_C9H12N2O14P3" compartment="Cytosol" charge="-3" boundaryCondition="false"/>
<species id="cpd00890_c" name="UDP-N-acetylmuramoyl-L-alanine_C23H33N4O20P2" compartment="Cytosol" charge="-3" boundaryCondition="false"/>
<species id="cpd02552_c" name="N-Acetyl-L-glutamate_5-phosphate_C7H10NO8P" compartment="Cytosol" charge="-2" boundaryCondition="false"/>
<species id="cpd00058_e" name="Copper2_Cu" compartment="Extracellular" charge="2" boundaryCondition="false"/>
<species id="cpd00058_c" name="Copper2_Cu" compartment="Cytosol" charge="2" boundaryCondition="false"/>
<species id="cpd00193_c" name="Adenylyl_sulfate_C10H12N5O10PS" compartment="Cytosol" charge="-2" boundaryCondition="false"/>
<species id="cpd00421_c" name="Triphosphate_HO10P3" compartment="Cytosol" charge="-4" boundaryCondition="false"/>
<species id="cpd06227_c" name="Tetrahydrofolyl-[Glu](2)_C24H27N8O9" compartment="Cytosol" charge="-3" boundaryCondition="false"/>
<species id="cpd00169_c" name="3-Phospho-D-glycerate_C3H5O7P" compartment="Cytosol" charge="-2" boundaryCondition="false"/>
<species id="cpd00132_c" name="L-Asparagine_C4H8N2O3" compartment="Cytosol" charge="0" boundaryCondition="false"/>
<species id="cpd00005_c" name="NADPH_C21H27N7O17P3" compartment="Cytosol" charge="-3" boundaryCondition="false"/>
<species id="cpd00087_c" name="Tetrahydrofolate_C19H21N7O6" compartment="Cytosol" charge="-2" boundaryCondition="false"/>
<species id="cpd02345_c" name="(S)-4-Amino-5-oxopentanoate_C5H9NO3" compartment="Cytosol" charge="0" boundaryCondition="false"/>
<species id="cpd03586_c" name="Di[3-deoxy-D-manno-octulosonyl]-lipid_IV(A)_C84H150N2O37P2" compartment="Cytosol" charge="-4" boundaryCondition="false"/>
<species id="cpd02229_c" name="Undecaprenyl_diphosphate_C55H90O7P2" compartment="Cytosol" charge="-2" boundaryCondition="false"/>
<species id="cpd00530_c" name="XTP_C10H12N4O15P3" compartment="Cytosol" charge="-3" boundaryCondition="false"/>
<species id="cpd01015_c" name="Cyanate_CNO" compartment="Cytosol" charge="-1" boundaryCondition="false"/>
<species id="cpd00247_c" name="Orotate_C5H3N2O4" compartment="Cytosol" charge="-1" boundaryCondition="false"/>
<species id="cpd00207_c" name="Guanine_C5H5N5O" compartment="Cytosol" charge="0" boundaryCondition="false"/>
<species id="cpd11486_c" name="3-Oxohexanoyl-[acp]_C17H29N2O9PRS" compartment="Cytosol" charge="-1" boundaryCondition="false"/>
<species id="cpd00393_c" name="Folate_C19H17N7O6" compartment="Cytosol" charge="-2" boundaryCondition="false"/>
<species id="cpd00037_c" name="UDP-N-acetyl-D-glucosamine_C17H25N3O17P2" compartment="Cytosol" charge="-2" boundaryCondition="false"/>
<species id="cpd02210_c" name="Indoleglycerol_phosphate_C11H13NO6P" compartment="Cytosol" charge="-1" boundaryCondition="false"/>
<species id="cpd00053_c" name="L-Glutamine_C5H10N2O3" compartment="Cytosol" charge="0" boundaryCondition="false"/>
<species id="cpd00727_c" name="2-Phosphoglycolate_C2H3O6P" compartment="Cytosol" charge="-2" boundaryCondition="false"/>
<species id="cpd00206_c" name="dCMP_C9H13N3O7P" compartment="Cytosol" charge="-1" boundaryCondition="false"/>
<species id="cpd00299_c" name="dUMP_C9H12N2O8P" compartment="Cytosol" charge="-1" boundaryCondition="false"/>
<species id="cpd00345_c" name="5-Methyltetrahydrofolate_C20H23N7O6" compartment="Cytosol" charge="-2" boundaryCondition="false"/>
<species id="cpd04920_c" name="D-glycero-D-manno-Heptose_1-phosphate_C7H14O10P" compartment="Cytosol" charge="-1" boundaryCondition="false"/>
<species id="cpd00198_c" name="D-Xylulose_5-phosphate_C5H10O8P" compartment="Cytosol" charge="-1" boundaryCondition="false"/>
<species id="cpd00296_c" name="dGMP_C10H13N5O7P" compartment="Cytosol" charge="-1" boundaryCondition="false"/>
<species id="cpd02730_c" name="3-Deoxy-D-manno-octulosonate_8-phosphate_C8H13O11P" compartment="Cytosol" charge="-2" boundaryCondition="false"/>
<species id="cpd00843_c" name="2-Hydroxy-3-oxopropanoate_C3H3O4" compartment="Cytosol" charge="-1" boundaryCondition="false"/>
<species id="cpd00227_c" name="L-Homoserine_C4H9NO3" compartment="Cytosol" charge="0" boundaryCondition="false"/>
<species id="cpd00790_c" name="O-Acetyl-L-Homoserine_C6H11NO4" compartment="Cytosol" charge="0" boundaryCondition="false"/>
<species id="cpd15484_c" name="heptosyl-heptosyl-kdo2-lipidA_C124H222N2O51P2" compartment="Cytosol" charge="-4" boundaryCondition="false"/>
<species id="cpd00117_c" name="D-Alanine_C3H7NO2" compartment="Cytosol" charge="0" boundaryCondition="false"/>
<species id="cpd00956_c" name="1-(2-Carboxyphenylamino)-1'-deoxy-D-ribulose_5'-phosphate_C12H14NO9P" compartment="Cytosol" charge="-2" boundaryCondition="false"/>
<species id="cpd00521_c" name="dTDP-4-dehydro-6-deoxy-alpha-D-glucose_C16H22N2O15P2" compartment="Cytosol" charge="-2" boundaryCondition="false"/>
<species id="cpd02414_c" name="L-2-Amino-6-oxoheptanedioate_C7H10NO5" compartment="Cytosol" charge="-1" boundaryCondition="false"/>
<species id="cpd15549_c" name="phospho-heptosyl-heptosyl-kdo2-lipidA_C124H222N2O54P3" compartment="Cytosol" charge="-5" boundaryCondition="false"/>
<species id="cpd00443_c" name="4-Aminobenzoate_C7H6NO2" compartment="Cytosol" charge="-1" boundaryCondition="false"/>
<species id="cpd01982_c" name="5-Phosphoribosylamine_C5H12NO7P" compartment="Cytosol" charge="0" boundaryCondition="false"/>
<species id="cpd00029_c" name="Acetate_C2H3O2" compartment="Cytosol" charge="-1" boundaryCondition="false"/>
<species id="cpd00683_c" name="Dihydropteroate_C14H13N6O3" compartment="Cytosol" charge="-1" boundaryCondition="false"/>
<species id="cpd08289_c" name="1-Deoxy-D-xylulose_5-phosphate_C5H10O7P" compartment="Cytosol" charge="-1" boundaryCondition="false"/>
<species id="cpd02791_c" name="S-Methyl-5-thio-D-ribulose_1-phosphate_C6H12O7PS" compartment="Cytosol" charge="-1" boundaryCondition="false"/>
<species id="cpd00075_e" name="Nitrite_NO2" compartment="Extracellular" charge="-1" boundaryCondition="false"/>
<species id="cpd00075_c" name="Nitrite_NO2" compartment="Cytosol" charge="-1" boundaryCondition="false"/>
<species id="cpd00065_c" name="L-Tryptophan_C11H12N2O2" compartment="Cytosol" charge="0" boundaryCondition="false"/>
<species id="cpd00013_e" name="NH3_H4N" compartment="Extracellular" charge="1" boundaryCondition="false"/>
<species id="cpd00013_c" name="NH3_H4N" compartment="Cytosol" charge="1" boundaryCondition="false"/>
<species id="cpd00039_c" name="L-Lysine_C6H15N2O2" compartment="Cytosol" charge="1" boundaryCondition="false"/>
<species id="cpd08702_c" name="Dihydromethanophenazine_C37H52N2O" compartment="Cytosol" charge="0" boundaryCondition="false"/>
<species id="cpd03524_c" name="10-Formyltetrahydrofolyl_L-glutamate_C25H27N8O10" compartment="Cytosol" charge="-3" boundaryCondition="false"/>
<species id="cpd00638_c" name="Deamino-NAD+_C21H24N6O15P2" compartment="Cytosol" charge="-2" boundaryCondition="false"/>
<species id="cpd11466_c" name="Tetradecanoyl-[acp]_C25H47N2O8PRS" compartment="Cytosol" charge="-1" boundaryCondition="false"/>
<species id="cpd11485_c" name="3-Oxohexadecanoyl-[acp]_C27H49N2O9PRS" compartment="Cytosol" charge="-1" boundaryCondition="false"/>
<species id="cpd00050_c" name="FMN_C17H20N4O9P" compartment="Cytosol" charge="-1" boundaryCondition="false"/>
<species id="cpd00231_c" name="Dihydrobiopterin_C9H13N5O3" compartment="Cytosol" charge="0" boundaryCondition="false"/>
<species id="cpd00107_c" name="L-Leucine_C6H13NO2" compartment="Cytosol" charge="0" boundaryCondition="false"/>
<species id="cpd11420_c" name="trdox_C6H7NO2R2S2" compartment="Cytosol" charge="0" boundaryCondition="false"/>
<species id="cpd00357_c" name="dTTP_C10H14N2O14P3" compartment="Cytosol" charge="-3" boundaryCondition="false"/>
<species id="cpd00110_c" name="Ferrocytochrome_c_C42H52FeN8O6S2" compartment="Cytosol" charge="4" boundaryCondition="false"/>
<species id="cpd03587_c" name="Di[3-deoxy-D-manno-octulosonyl]-lipid_A_C110H198N2O39P2" compartment="Cytosol" charge="-4" boundaryCondition="false"/>
<species id="cpd12847_c" name="Apo-[carboxylase]_C7H13N3O2R2" compartment="Cytosol" charge="0" boundaryCondition="false"/>
<species id="cpd12848_c" name="Holo-[carboxylase]_C17H27N5O4R2S" compartment="Cytosol" charge="0" boundaryCondition="false"/>
<species id="cpd00782_c" name="6-Carboxyhexanoyl-CoA_C28H42N7O19P3S" compartment="Cytosol" charge="-4" boundaryCondition="false"/>
<species id="cpd00133_c" name="Nicotinamide_C6H6N2O" compartment="Cytosol" charge="0" boundaryCondition="false"/>
<species id="cpd00221_c" name="(R)-Lactate_C3H5O3" compartment="Cytosol" charge="-1" boundaryCondition="false"/>
<species id="cpd00103_c" name="5-Phospho-alpha-D-ribose_1-diphosphate_C5H10O14P3" compartment="Cytosol" charge="-3" boundaryCondition="false"/>
<species id="cpd00113_c" name="Isopentenyl_diphosphate_C5H10O7P2" compartment="Cytosol" charge="-2" boundaryCondition="false"/>
<species id="cpd00045_c" name="Adenosine_3',5'-bisphosphate_C10H13N5O10P2" compartment="Cytosol" charge="-2" boundaryCondition="false"/>
<species id="cpd12370_c" name="Apo-[acyl-carrier-protein]_HOR" compartment="Cytosol" charge="0" boundaryCondition="false"/>
<species id="cpd02851_c" name="1-(5'-Phosphoribosyl)-5-amino-4-imidazolecarboxamide_C9H14N4O8P" compartment="Cytosol" charge="-1" boundaryCondition="false"/>
<species id="cpd11470_c" name="Octanoyl-[acp]_C19H35N2O8PRS" compartment="Cytosol" charge="-1" boundaryCondition="false"/>
<species id="cpd12227_c" name="L-Glutamyl-tRNA(Glu)_C15H19N6O6R" compartment="Cytosol" charge="0" boundaryCondition="false"/>
<species id="cpd00032_c" name="Oxaloacetate_C4H2O5" compartment="Cytosol" charge="-2" boundaryCondition="false"/>
<species id="cpd00139_c" name="Glycolate_C2H3O3" compartment="Cytosol" charge="-1" boundaryCondition="false"/>
<species id="cpd03517_c" name="Biotinyl-5'-AMP_C20H27N7O9PS" compartment="Cytosol" charge="-1" boundaryCondition="false"/>
<species id="cpd02826_c" name="2-(Formamido)-N1-(5'-phosphoribosyl)acetamidine_C8H16N3O8P" compartment="Cytosol" charge="0" boundaryCondition="false"/>
<species id="cpd08286_c" name="2-C-Methyl-D-erythritol_4-phosphate_C5H12O7P" compartment="Cytosol" charge="-1" boundaryCondition="false"/>
<species id="cpd02964_c" name="UDP-N-acetylmuramoyl-L-alanyl-D-gamma-glutamyl-meso-2,6-_diaminopimelate_C35H51N7O26P2" compartment="Cytosol" charge="-4" boundaryCondition="false"/>
<species id="cpd02113_c" name="dTDP-6-deoxy-L-mannose_C16H24N2O15P2" compartment="Cytosol" charge="-2" boundaryCondition="false"/>
<species id="cpd02569_c" name="3-Hydroxy-3-methyl-2-oxobutanoic_acid_C5H7O4" compartment="Cytosol" charge="-1" boundaryCondition="false"/>
<species id="cpd02698_c" name="N-Succinyl-LL-2,6-diaminoheptanedioate_C11H16N2O7" compartment="Cytosol" charge="-2" boundaryCondition="false"/>
<species id="cpd00859_c" name="Pseudouridine_5'-phosphate_C9H12N2O9P" compartment="Cytosol" charge="-1" boundaryCondition="false"/>
<species id="cpd11483_c" name="(3R)-3-Hydroxyoctanoyl-[acyl-carrier_protein]_C19H35N2O9PRS" compartment="Cytosol" charge="-1" boundaryCondition="false"/>
<species id="cpd02140_c" name="Aminoimidazole_ribotide_C8H14N3O7P" compartment="Cytosol" charge="0" boundaryCondition="false"/>
<species id="cpd00932_c" name="5-O-(1-Carboxyvinyl)-3-phosphoshikimate_C10H10O10P" compartment="Cytosol" charge="-3" boundaryCondition="false"/>
<species id="cpd02484_c" name="1D-myo-Inositol_3-phosphate_C6H12O9P" compartment="Cytosol" charge="-1" boundaryCondition="false"/>
<species id="cpd00343_c" name="N-Carbamoyl-L-aspartate_C5H6N2O5" compartment="Cytosol" charge="-2" boundaryCondition="false"/>
<species id="cpd00346_c" name="L-Aspartate_4-semialdehyde_C4H7NO3" compartment="Cytosol" charge="0" boundaryCondition="false"/>
<species id="cpd19100_c" name="Malonyl-[acp]-mehtyl_ester_C15H25N2O10PRS" compartment="Cytosol" charge="-1" boundaryCondition="false"/>
<species id="cpd19101_c" name="3-Ketoglutaryl-[acp]-mehtyl_ester_C17H27N2O11PRS" compartment="Cytosol" charge="-1" boundaryCondition="false"/>
<species id="cpd19102_c" name="3-Hydroxyglutaryl-[acp]-mehtyl_ester_C17H29N2O11PRS" compartment="Cytosol" charge="-1" boundaryCondition="false"/>
<species id="cpd19103_c" name="Enoylglutaryl-[acp]-mehtyl_ester_C17H27N2O10PRS" compartment="Cytosol" charge="-1" boundaryCondition="false"/>
<species id="cpd19104_c" name="Glutaryl-[acp]-mehtyl_ester_C17H29N2O10PRS" compartment="Cytosol" charge="-1" boundaryCondition="false"/>
<species id="cpd19105_c" name="3-Ketopimeloyl-[acp]-mehtyl_ester_C19H31N2O11PRS" compartment="Cytosol" charge="-1" boundaryCondition="false"/>
<species id="cpd19106_c" name="3-Hydroxypimeloyl-[acp]-mehtyl_ester_C19H33N2O11PRS" compartment="Cytosol" charge="-1" boundaryCondition="false"/>
<species id="cpd19107_c" name="Enoylpimeloyl-[acp]-mehtyl_ester_C19H31N2O10PRS" compartment="Cytosol" charge="-1" boundaryCondition="false"/>
<species id="cpd19108_c" name="Pimeloyl-[acp]-mehtyl_ester_C19H33N2O10PRS" compartment="Cytosol" charge="-1" boundaryCondition="false"/>
<species id="cpd19109_c" name="Pimeloyl-[acp]_C18H30N2O10PRS" compartment="Cytosol" charge="-2" boundaryCondition="false"/>
<species id="cpd00116_c" name="Methanol_CH4O" compartment="Cytosol" charge="0" boundaryCondition="false"/>
<species id="cpd00055_c" name="Formaldehyde_CH2O" compartment="Cytosol" charge="0" boundaryCondition="false"/>
<species id="cpd00800_c" name="8-Amino-7-oxononanoate_C9H17NO3" compartment="Cytosol" charge="0" boundaryCondition="false"/>
<species id="cpd00092_c" name="Uracil_C4H4N2O2" compartment="Cytosol" charge="0" boundaryCondition="false"/>
<species id="cpd00807_c" name="L-Histidinol_phosphate_C6H12N3O4P" compartment="Cytosol" charge="0" boundaryCondition="false"/>
<species id="cpd02978_c" name="2-Amino-4-hydroxy-6-(erythro-1,2,3-trihydroxypropyl)dihydropteridine_triphosphate_C9H13N5O13P3" compartment="Cytosol" charge="-3" boundaryCondition="false"/>
<species id="cpd00982_c" name="FADH2_C27H33N9O15P2" compartment="Cytosol" charge="-2" boundaryCondition="false"/>
<species id="cpd11488_c" name="Acetoacetyl-[acp]_C15H25N2O9PRS" compartment="Cytosol" charge="-1" boundaryCondition="false"/>
<species id="cpd00096_c" name="CDP_C9H13N3O11P2" compartment="Cytosol" charge="-2" boundaryCondition="false"/>
<species id="cpd00242_c" name="HCO3-_CHO3" compartment="Cytosol" charge="-1" boundaryCondition="false"/>
<species id="cpd00041_c" name="L-Aspartate_C4H6NO4" compartment="Cytosol" charge="-1" boundaryCondition="false"/>
<species id="cpd00387_c" name="ADP-glucose_C16H23N5O15P2" compartment="Cytosol" charge="-2" boundaryCondition="false"/>
<species id="cpd15550_c" name="phospho-heptosyl-phospho-heptosyl-heptosyl-kdo2-lipidA_C131H234N2O63P4" compartment="Cytosol" charge="-6" boundaryCondition="false"/>
<species id="cpd00837_c" name="S-Adenosylmethioninamine_C14H24N6O3S" compartment="Cytosol" charge="2" boundaryCondition="false"/>
<species id="cpd08301_c" name="2-C-Methyl-D-erythritol_2,4-cyclodiphosphate_C5H10O9P2" compartment="Cytosol" charge="-2" boundaryCondition="false"/>
<species id="cpd03519_c" name="2,5-Diaminopyrimidine_nucleoside triphosphate_C9H15N5O14P3" compartment="Cytosol" charge="-3" boundaryCondition="false"/>
<species id="cpd02678_c" name="5'-Phosphoribosyl-N-formylglycinamide_C8H14N2O9P" compartment="Cytosol" charge="-1" boundaryCondition="false"/>
<species id="cpd00498_c" name="2-Aceto-2-hydroxybutanoate_C6H9O4" compartment="Cytosol" charge="-1" boundaryCondition="false"/>
<species id="cpd01101_c" name="Carbamate_CH2NO2" compartment="Cytosol" charge="-1" boundaryCondition="false"/>
<species id="cpd11475_c" name="trans-Dec-2-enoyl-[acp]_C21H37N2O8PRS" compartment="Cytosol" charge="-1" boundaryCondition="false"/>
<species id="cpd02555_c" name="Tetrahydropteroyltri-L-glutamate_C29H33N9O12" compartment="Cytosol" charge="-4" boundaryCondition="false"/>
<species id="cpd00119_c" name="L-Histidine_C6H9N3O2" compartment="Cytosol" charge="0" boundaryCondition="false"/>
<species id="cpd01401_c" name="Phylloquinone_C31H46O2" compartment="Cytosol" charge="0" boundaryCondition="false"/>
<species id="cpd00868_c" name="3-(4-Hydroxyphenyl)pyruvate_C9H7O4" compartment="Cytosol" charge="-1" boundaryCondition="false"/>
<species id="cpd00067_e" name="H+_H" compartment="Extracellular" charge="1" boundaryCondition="false"/>
<species id="cpd00067_c" name="H+_H" compartment="Cytosol" charge="1" boundaryCondition="false"/>
<species id="cpd00282_c" name="(S)-Dihydroorotate_C5H5N2O4" compartment="Cytosol" charge="-1" boundaryCondition="false"/>
<species id="cpd00129_c" name="L-Proline_C5H8NO2" compartment="Cytosol" charge="-1" boundaryCondition="false"/>
<species id="cpd11421_c" name="trdrd_C6H9NO2R2S2" compartment="Cytosol" charge="0" boundaryCondition="false"/>
<species id="cpd00666_c" name="(R,R)-Tartaric_acid_C4H4O6" compartment="Cytosol" charge="-2" boundaryCondition="false"/>
<species id="cpd00238_c" name="Sedoheptulose_7-phosphate_C7H14O10P" compartment="Cytosol" charge="-1" boundaryCondition="false"/>
<species id="cpd00033_c" name="Glycine_C2H5NO2" compartment="Cytosol" charge="0" boundaryCondition="false"/>
<species id="cpd00260_c" name="Isocitrate_C6H5O7" compartment="Cytosol" charge="-3" boundaryCondition="false"/>
<species id="cpd02701_c" name="S-Adenosyl-4-methylthio-2-oxobutanoate_C15H19N5O6S" compartment="Cytosol" charge="0" boundaryCondition="false"/>
<species id="cpd00533_c" name="dCDP_C9H13N3O10P2" compartment="Cytosol" charge="-2" boundaryCondition="false"/>
<species id="cpd00359_c" name="Indole_C8H7N" compartment="Cytosol" charge="0" boundaryCondition="false"/>
<species id="cpd11416_c" name="Biomass_" compartment="Cytosol" charge="0" boundaryCondition="false"/>
<species id="cpd00858_c" name="L-Glutamate_5-semialdehyde_C5H9NO3" compartment="Cytosol" charge="0" boundaryCondition="false"/>
<species id="cpd02656_c" name="6,7-Dimethyl-8-(1-D-ribityl)lumazine_C13H18N4O6" compartment="Cytosol" charge="0" boundaryCondition="false"/>
<species id="cpd12543_c" name="Carboxybiotin-carboxyl-carrier_protein_C18H26N5O6R2S" compartment="Cytosol" charge="-1" boundaryCondition="false"/>
<species id="cpd11476_c" name="Hexadecanoyl-[acp]_C27H51N2O8PRS" compartment="Cytosol" charge="-1" boundaryCondition="false"/>
<species id="cpd00478_c" name="Pyridoxine_phosphate_C8H11NO6P" compartment="Cytosol" charge="-1" boundaryCondition="false"/>
<species id="cpd02775_c" name="4-Amino-2-methyl-5-phosphomethylpyrimidine_C6H9N3O4P" compartment="Cytosol" charge="-1" boundaryCondition="false"/>
<species id="cpd00175_c" name="UDP-N-acetyl-D-galactosamine_C17H25N3O17P2" compartment="Cytosol" charge="-2" boundaryCondition="false"/>
<species id="cpd02724_c" name="N-Succinyl-2-L-amino-6-oxoheptanedioate_C11H12NO8" compartment="Cytosol" charge="-3" boundaryCondition="false"/>
<species id="cpd02591_c" name="all-trans-Pentaprenyl_diphosphate_C25H42O7P2" compartment="Cytosol" charge="-2" boundaryCondition="false"/>
<species id="cpd02884_c" name="1-(5'-Phosphoribosyl)-5-formamido-4-imidazolecarboxamide_C10H14N4O9P" compartment="Cytosol" charge="-1" boundaryCondition="false"/>
<species id="cpd00182_c" name="Adenosine_C10H13N5O4" compartment="Cytosol" charge="0" boundaryCondition="false"/>
<species id="cpd11480_c" name="(R)-3-Hydroxydodecanoyl-[acp]_C23H43N2O9PRS" compartment="Cytosol" charge="-1" boundaryCondition="false"/>
<species id="cpd00020_c" name="Pyruvate_C3H3O3" compartment="Cytosol" charge="-1" boundaryCondition="false"/>
<species id="cpd02197_c" name="5-Formyltetrahydrofolate_C20H21N7O7" compartment="Cytosol" charge="-2" boundaryCondition="false"/>
<species id="cpd03414_c" name="Uroporphyrinogen_I_C40H36N4O16" compartment="Cytosol" charge="-8" boundaryCondition="false"/>
<species id="cpd00209_e" name="Nitrate_NO3" compartment="Extracellular" charge="-1" boundaryCondition="false"/>
<species id="cpd00209_c" name="Nitrate_NO3" compartment="Cytosol" charge="-1" boundaryCondition="false"/>
<species id="cpd00289_c" name="Geranylgeranyl_diphosphate_C20H34O7P2" compartment="Cytosol" charge="-2" boundaryCondition="false"/>
<species id="cpd02546_c" name="CMP-3-deoxy-D-manno-octulosonate_C17H24N3O15P" compartment="Cytosol" charge="-2" boundaryCondition="false"/>
<species id="cpd00330_c" name="Dihydrofolate_C19H19N7O6" compartment="Cytosol" charge="-2" boundaryCondition="false"/>
<species id="cpd00104_c" name="Biotin_C10H15N2O3S" compartment="Cytosol" charge="-1" boundaryCondition="false"/>
<species id="cpd03671_c" name="alpha-D-Glucosamine_1-phosphate_C6H14NO8P" compartment="Cytosol" charge="0" boundaryCondition="false"/>
<species id="cpd00091_c" name="UMP_C9H12N2O9P" compartment="Cytosol" charge="-1" boundaryCondition="false"/>
<species id="cpd00219_c" name="Prephenate_C10H8O6" compartment="Cytosol" charge="-2" boundaryCondition="false"/>
<species id="cpd02843_c" name="D-erythro-1-(Imidazol-4-yl)glycerol_3-phosphate_C6H10N2O6P" compartment="Cytosol" charge="-1" boundaryCondition="false"/>
<species id="cpd03831_c" name="ADP-L-glycero-D-manno-heptose_C17H25N5O16P2" compartment="Cytosol" charge="-2" boundaryCondition="false"/>
<species id="cpd00485_c" name="D-Mannose_1-phosphate_C6H12O9P" compartment="Cytosol" charge="-1" boundaryCondition="false"/>
<species id="cpd11474_c" name="Decanoyl-[acp]_C21H39N2O8PRS" compartment="Cytosol" charge="-1" boundaryCondition="false"/>
<species id="cpd00085_c" name="beta-Alanine_C3H7NO2" compartment="Cytosol" charge="0" boundaryCondition="false"/>
<species id="cpd00074_c" name="Sulfur_S" compartment="Cytosol" charge="0" boundaryCondition="false"/>
<species id="cpd00074_e" name="Sulfur_S" compartment="Extracellular" charge="0" boundaryCondition="false"/>
<species id="cpd02230_c" name="myo-Inositol_4-phosphate_C6H12O9P" compartment="Cytosol" charge="-1" boundaryCondition="false"/>
<species id="cpd00867_c" name="Inositol_1-phosphate_C6H12O9P" compartment="Cytosol" charge="-1" boundaryCondition="false"/>
<species id="cpd11490_c" name="3-Oxooctanoyl-[acp]_C19H33N2O9PRS" compartment="Cytosol" charge="-1" boundaryCondition="false"/>
<species id="cpd18001_c" name="Apo-GcvH_NH2R" compartment="Cytosol" charge="0" boundaryCondition="false"/>
<species id="cpd18002_c" name="Octanoyl-GcvH_C8H16NOR" compartment="Cytosol" charge="0" boundaryCondition="false"/>
<species id="cpd12005_c" name="Lipoyl-GcvH_C8H14NOS2R" compartment="Cytosol" charge="0" boundaryCondition="false"/>
<species id="cpd00616_c" name="L-Arogenate_C10H12NO5" compartment="Cytosol" charge="-1" boundaryCondition="false"/>
<species id="cpd11468_c" name="Dodecanoyl-[acyl-carrier_protein]_C23H43N2O8PRS" compartment="Cytosol" charge="-1" boundaryCondition="false"/>
<species id="cpd03470_c" name="Iminoaspartate_C4H3NO4" compartment="Cytosol" charge="-2" boundaryCondition="false"/>
<species id="cpd00755_c" name="Hydroxymethylbilane_C40H38N4O17" compartment="Cytosol" charge="-8" boundaryCondition="false"/>
<species id="cpd03704_c" name="2'-Deoxyinosine_5'-phosphate_C10H12N4O7P" compartment="Cytosol" charge="-1" boundaryCondition="false"/>
<species id="cpd02498_c" name="2,3-Dihydroxy-3-methylbutanoate_C5H9O4" compartment="Cytosol" charge="-1" boundaryCondition="false"/>
<species id="cpd03447_c" name="2-Octaprenyl-6-methoxy-1,4-benzoquinone_C47H70O3" compartment="Cytosol" charge="0" boundaryCondition="false"/>
<species id="cpd02394_c" name="5'-Phosphoribosylglycinamide_C7H15N2O8P" compartment="Cytosol" charge="0" boundaryCondition="false"/>
<species id="cpd03518_c" name="Formamidopyrimidine_nucleoside triphosphate_C10H15N5O15P3" compartment="Cytosol" charge="-3" boundaryCondition="false"/>
<species id="cpd00477_c" name="N-Acetyl-L-glutamate_C7H9NO5" compartment="Cytosol" charge="-2" boundaryCondition="false"/>
<species id="cpd00135_c" name="L-Homocysteine_C4H9NO2S" compartment="Cytosol" charge="0" boundaryCondition="false"/>
<species id="cpd00251_c" name="ADP-ribose_C15H21N5O14P2" compartment="Cytosol" charge="-2" boundaryCondition="false"/>
<species id="cpd00040_c" name="Glyoxylate_C2HO3" compartment="Cytosol" charge="-1" boundaryCondition="false"/>
<species id="cpd00161_c" name="L-Threonine_C4H9NO3" compartment="Cytosol" charge="0" boundaryCondition="false"/>
<species id="cpd00093_c" name="Anthranilate_C7H6NO2" compartment="Cytosol" charge="-1" boundaryCondition="false"/>
<species id="cpd00689_c" name="Porphobilinogen_C10H13N2O4" compartment="Cytosol" charge="-1" boundaryCondition="false"/>
<species id="cpd02882_c" name="4-(1-D-Ribitylamino)-5-amino-2,6-dihydroxypyrimidine_C9H16N4O6" compartment="Cytosol" charge="0" boundaryCondition="false"/>
<species id="cpd08287_c" name="4-(Cytidine_5'-diphospho)-2-C-methyl-D-erythritol_C14H23N3O14P2" compartment="Cytosol" charge="-2" boundaryCondition="false"/>
<species id="cpd02740_c" name="Guanosine_3'-diphosphate 5'-triphosphate_C10H13N5O20P5" compartment="Cytosol" charge="-5" boundaryCondition="false"/>
<species id="cpd00290_c" name="D-Fructose_1,6-bisphosphate_C6H12O12P2" compartment="Cytosol" charge="-2" boundaryCondition="false"/>
<species id="cpd03426_c" name="Sirohydrochlorin_C42H38N4O16" compartment="Cytosol" charge="-8" boundaryCondition="false"/>
<species id="cpd00557_c" name="Siroheme_C42H36FeN4O16" compartment="Cytosol" charge="-8" boundaryCondition="false"/>
<species id="cpd00497_c" name="Xanthosine_5'-phosphate_C10H12N4O9P" compartment="Cytosol" charge="-1" boundaryCondition="false"/>
<species id="cpd00408_c" name="(R)-Pantoate_C6H11O4" compartment="Cytosol" charge="-1" boundaryCondition="false"/>
<species id="cpd15475_c" name="glucosyl-galactosyl-glucosyl-inner_core oligosaccharide lipid A_C163H285N2O89P4" compartment="Cytosol" charge="-7" boundaryCondition="false"/>
<species id="cpd00034_e" name="Zinc_Zn" compartment="Extracellular" charge="2" boundaryCondition="false"/>
<species id="cpd00034_c" name="Zinc_Zn" compartment="Cytosol" charge="2" boundaryCondition="false"/>
<species id="cpd00946_c" name="N-Acetyl-D-glucosaminyldiphosphoundecaprenol_C63H103NO12P2" compartment="Cytosol" charge="-2" boundaryCondition="false"/>
<species id="cpd00014_c" name="UDP_C9H12N2O12P2" compartment="Cytosol" charge="-2" boundaryCondition="false"/>
<species id="cpd00626_c" name="dTDP-glucose_C16H24N2O16P2" compartment="Cytosol" charge="-2" boundaryCondition="false"/>
<species id="cpd00288_c" name="D-Glucosamine_6-phosphate_C6H14NO8P" compartment="Cytosol" charge="0" boundaryCondition="false"/>
<species id="cpd00123_c" name="3-Methyl-2-oxobutanoic_acid_C5H7O3" compartment="Cytosol" charge="-1" boundaryCondition="false"/>
<species id="cpd11492_c" name="Malonyl-[acyl-carrier_protein]_C14H22N2O10PRS" compartment="Cytosol" charge="-2" boundaryCondition="false"/>
<species id="cpd00712_c" name="2-Dehydropantoate_C6H9O4" compartment="Cytosol" charge="-1" boundaryCondition="false"/>
<species id="cpd00007_e" name="Oxygen_O2" compartment="Extracellular" charge="0" boundaryCondition="false"/>
<species id="cpd00007_c" name="Oxygen_O2" compartment="Cytosol" charge="0" boundaryCondition="false"/>
<species id="cpd11465_c" name="But-2-enoyl-[acyl-carrier_protein]_C15H25N2O8PRS" compartment="Cytosol" charge="-1" boundaryCondition="false"/>
<species id="cpd00043_c" name="UDP-D-galactose_C15H22N2O17P2" compartment="Cytosol" charge="-2" boundaryCondition="false"/>
<species id="cpd08210_c" name="4-Amino-4-deoxychorismate_C10H10NO5" compartment="Cytosol" charge="-1" boundaryCondition="false"/>
<species id="cpd11491_c" name="3-Oxotetradecanoyl-[acp]_C25H45N2O9PRS" compartment="Cytosol" charge="-1" boundaryCondition="false"/>
<species id="cpd02857_c" name="2-Dehydro-3-deoxy-D-arabino-heptonate_7-phosphate_C7H11O10P" compartment="Cytosol" charge="-2" boundaryCondition="false"/>
<species id="cpd02920_c" name="2-Amino-7,8-dihydro-4-hydroxy-6-(diphosphooxymethyl)pteridine_C7H9N5O8P2" compartment="Cytosol" charge="-2" boundaryCondition="false"/>
<species id="cpd00205_e" name="Potassium_K" compartment="Extracellular" charge="1" boundaryCondition="false"/>
<species id="cpd00205_c" name="Potassium_K" compartment="Cytosol" charge="1" boundaryCondition="false"/>
<species id="cpd00229_c" name="Glycolaldehyde_C2H4O2" compartment="Cytosol" charge="0" boundaryCondition="false"/>
<species id="cpd00331_c" name="cis-Aconitate_C6H3O6" compartment="Cytosol" charge="-3" boundaryCondition="false"/>
<species id="cpd00283_c" name="Geranyl_diphosphate_C10H18O7P2" compartment="Cytosol" charge="-2" boundaryCondition="false"/>
<species id="cpd01646_c" name="(2S)-2-Isopropylmalate_C7H10O5" compartment="Cytosol" charge="-2" boundaryCondition="false"/>
<species id="cpd01700_c" name="D-Citramalate_C5H6O5" compartment="Cytosol" charge="-2" boundaryCondition="false"/>
<species id="cpd01502_c" name="Citraconate_C5H4O4" compartment="Cytosol" charge="-2" boundaryCondition="false"/>
<species id="cpd03593_c" name="D-erythro-3-Methylmalate_C5H6O5" compartment="Cytosol" charge="-2" boundaryCondition="false"/>
<species id="cpd00482_c" name="2-Phospho-D-glycerate_C3H5O7P" compartment="Cytosol" charge="-2" boundaryCondition="false"/>
<species id="cpd01324_c" name="L-Histidinal_C6H10N3O" compartment="Cytosol" charge="1" boundaryCondition="false"/>
<species id="cpd02886_c" name="UDP-3-O-(3-hydroxytetradecanoyl)-N-acetylglucosamine_C31H51N3O19P2" compartment="Cytosol" charge="-2" boundaryCondition="false"/>
<species id="cpd00155_c" name="Glycogen_C30H52O26" compartment="Cytosol" charge="0" boundaryCondition="false"/>
<species id="cpd11479_c" name="(R)-3-Hydroxyhexanoyl-[acp]_C17H31N2O9PRS" compartment="Cytosol" charge="-1" boundaryCondition="false"/>
<species id="cpd03494_c" name="Undecaprenyl-diphospho-N-acetylmuramoyl-L-alanyl-D-glutamyl-meso-_2,6-diaminopimeloyl-D-alanyl-D-alanine_C87H139N7O23P2" compartment="Cytosol" charge="-4" boundaryCondition="false"/>
<species id="cpd00052_c" name="CTP_C9H13N3O14P3" compartment="Cytosol" charge="-3" boundaryCondition="false"/>
<species id="cpd11313_c" name="Heme_O_C49H56FeN4O5" compartment="Cytosol" charge="-2" boundaryCondition="false"/>
<species id="cpd11312_c" name="Heme_A_C49H54FeN4O6" compartment="Cytosol" charge="-2" boundaryCondition="false"/>
<species id="cpd11606_c" name="Menaquinone-7_C46H64O2" compartment="Cytosol" charge="0" boundaryCondition="false"/>
<species id="cpd11451_c" name="Menaquinol-7_C46H66O2" compartment="Cytosol" charge="0" boundaryCondition="false"/>
<species id="cpd00118_c" name="Putrescine_C4H14N2" compartment="Cytosol" charge="2" boundaryCondition="false"/>
<species id="cpd11487_c" name="3-Oxodecanoyl-[acp]_C21H37N2O9PRS" compartment="Cytosol" charge="-1" boundaryCondition="false"/>
<species id="cpd02590_c" name="all-trans-Heptaprenyl_diphosphate_C35H58O7P2" compartment="Cytosol" charge="-2" boundaryCondition="false"/>
<species id="cpd00004_c" name="NADH_C21H27N7O14P2" compartment="Cytosol" charge="-2" boundaryCondition="false"/>
<species id="cpd02333_c" name="Pyridine-2,3-dicarboxylate_C7H3NO4" compartment="Cytosol" charge="-2" boundaryCondition="false"/>
<species id="cpd02835_c" name="UDP-2,3-bis(3-hydroxytetradecanoyl)glucosamine_C43H75N3O20P2" compartment="Cytosol" charge="-2" boundaryCondition="false"/>
<species id="cpd15432_c" name="core_oligosaccharide lipid A_C176H307N2O100P4" compartment="Cytosol" charge="-7" boundaryCondition="false"/>
<species id="cpd11571_c" name="3-Hydroxyoctodecanoyl-ACP_C29H55N2O9PRS" compartment="Cytosol" charge="-1" boundaryCondition="false"/>
<species id="cpd02557_c" name="all-trans-Octaprenyl_diphosphate_C40H66O7P2" compartment="Cytosol" charge="-2" boundaryCondition="false"/>
<species id="cpd03830_c" name="ADP-D-glycero-D-manno-heptose_C17H25N5O16P2" compartment="Cytosol" charge="-2" boundaryCondition="false"/>
<species id="cpd03448_c" name="2-Octaprenyl-3-methyl-6-methoxy-1,4-benzoquinone_C48H72O3" compartment="Cytosol" charge="0" boundaryCondition="false"/>
<species id="cpd02961_c" name="2-Amino-4-hydroxy-6-(D-erythro-1,2,3-trihydroxypropyl)-7,8-_dihydropteridine_C9H13N5O4" compartment="Cytosol" charge="0" boundaryCondition="false"/>
<species id="cpd00001_e" name="H2O_H2O" compartment="Extracellular" charge="0" boundaryCondition="false"/>
<species id="cpd00001_c" name="H2O_H2O" compartment="Cytosol" charge="0" boundaryCondition="false"/>
<species id="cpd00412_c" name="Deoxyuridine_C9H12N2O5" compartment="Cytosol" charge="0" boundaryCondition="false"/>
<species id="cpd00655_c" name="Dephospho-CoA_C21H33N7O13P2S" compartment="Cytosol" charge="-2" boundaryCondition="false"/>
<species id="cpd02893_c" name="1-(5-Phospho-D-ribosyl)-5-amino-4-imidazolecarboxylate_C9H13N3O9P" compartment="Cytosol" charge="-1" boundaryCondition="false"/>
<species id="cpd11310_c" name="5-carboxyamino-1-(5-phospho-D-ribosyl)imidazole_C9H12N3O9P" compartment="Cytosol" charge="-2" boundaryCondition="false"/>
<species id="cpd00367_c" name="Cytidine_C9H13N3O5" compartment="Cytosol" charge="0" boundaryCondition="false"/>
<species id="cpd00068_c" name="ITP_C10H12N4O14P3" compartment="Cytosol" charge="-3" boundaryCondition="false"/>
<species id="cpd01620_c" name="Precorrin_2_C42H40N4O16" compartment="Cytosol" charge="-8" boundaryCondition="false"/>
<species id="cpd03666_c" name="2,5-Diamino-6-(5'-triphosphoryl-3',4'-trihydroxy-2'-oxopentyl)-_amino-4-oxopyrimidine_C9H15N5O14P3" compartment="Cytosol" charge="-3" boundaryCondition="false"/>
<species id="cpd00202_c" name="Dimethylallyl_diphosphate_C5H10O7P2" compartment="Cytosol" charge="-2" boundaryCondition="false"/>
<species id="cpd00809_c" name="O-Phospho-L-homoserine_C4H9NO6P" compartment="Cytosol" charge="-1" boundaryCondition="false"/>
<species id="cpd00147_c" name="5'-Methylthioadenosine_C11H15N5O3S" compartment="Cytosol" charge="0" boundaryCondition="false"/>
<species id="cpd11425_c" name="2-Demethylmenaquinone-7_C45H62O2" compartment="Cytosol" charge="0" boundaryCondition="false"/>
<species id="cpd19000_c" name="2-Demethylmenaquinol-7_C45H64O2" compartment="Cytosol" charge="0" boundaryCondition="false"/>
<species id="cpd02693_c" name="(2R,3S)-3-Isopropylmalate_C7H10O5" compartment="Cytosol" charge="-2" boundaryCondition="false"/>
<species id="cpd02431_c" name="(S)-1-Pyrroline-5-carboxylate_C5H6NO2" compartment="Cytosol" charge="-1" boundaryCondition="false"/>
<species id="cpd00100_c" name="Glycerol_C3H8O3" compartment="Cytosol" charge="0" boundaryCondition="false"/>
<species id="cpd00223_c" name="D-Glycerate_C3H5O4" compartment="Cytosol" charge="-1" boundaryCondition="false"/>
<species id="cpd02375_c" name="N6-(1,2-Dicarboxyethyl)-AMP_C14H15N5O11P" compartment="Cytosol" charge="-3" boundaryCondition="false"/>
<species id="cpd00203_c" name="3-Phospho-D-glyceroyl_phosphate_C3H6O10P2" compartment="Cytosol" charge="-2" boundaryCondition="false"/>
<species id="cpd00035_c" name="L-Alanine_C3H7NO2" compartment="Cytosol" charge="0" boundaryCondition="false"/>
<species id="cpd04539_c" name="2-Amino-3-oxo-4-phosphonooxybutyrate_C4H7NO7P" compartment="Cytosol" charge="-1" boundaryCondition="false"/>
<species id="cpd02465_c" name="2,3,4,5-Tetrahydrodipicolinate_C7H7NO4" compartment="Cytosol" charge="-2" boundaryCondition="false"/>
<species id="cpd15665_c" name="Peptidoglycan_polymer (n subunits)_C80H125N16O42R" compartment="Cytosol" charge="-4" boundaryCondition="false"/>
<species id="cpd00012_c" name="Pyrophosphate_H2O7P2" compartment="Cytosol" charge="-2" boundaryCondition="false"/>
<species id="cpd02611_c" name="N-Acetyl-D-glucosamine_1-phosphate_C8H15NO9P" compartment="Cytosol" charge="-1" boundaryCondition="false"/>
<species id="cpd00054_c" name="L-Serine_C3H7NO3" compartment="Cytosol" charge="0" boundaryCondition="false"/>
<species id="cpd00722_c" name="O-Acetyl-L-Serine_C5H9NO4" compartment="Cytosol" charge="0" boundaryCondition="false"/>
<species id="cpd00137_c" name="Citrate_C6H5O7" compartment="Cytosol" charge="-3" boundaryCondition="false"/>
<species id="cpd03584_c" name="UDP-3-O-(3-hydroxytetradecanoyl)-D-glucosamine_C29H50N3O18P2" compartment="Cytosol" charge="-1" boundaryCondition="false"/>
<species id="cpd03585_c" name="3-Deoxy-D-manno-octulosonyl-lipid_IV(A)_C76H139N2O30P2" compartment="Cytosol" charge="-3" boundaryCondition="false"/>
<species id="cpd11830_c" name="S-Aminomethyldihydrolipoylprotein_C9H19N2OS2R" compartment="Cytosol" charge="0" boundaryCondition="false"/>
<species id="cpd01012_e" name="Cadmium_Cd" compartment="Extracellular" charge="2" boundaryCondition="false"/>
<species id="cpd01012_c" name="Cadmium_Cd" compartment="Cytosol" charge="2" boundaryCondition="false"/>
<species id="cpd00025_c" name="H2O2_H2O2" compartment="Cytosol" charge="0" boundaryCondition="false"/>
<species id="cpd11464_c" name="Butyryl-[acp]_C15H27N2O8PRS" compartment="Cytosol" charge="-1" boundaryCondition="false"/>
<species id="cpd11574_e" name="Molybdate_H2MoO4" compartment="Extracellular" charge="0" boundaryCondition="false"/>
<species id="cpd11574_c" name="Molybdate_H2MoO4" compartment="Cytosol" charge="0" boundaryCondition="false"/>
<species id="cpd00121_c" name="myo-Inositol_C6H12O6" compartment="Cytosol" charge="0" boundaryCondition="false"/>
<species id="cpd00810_c" name="Orotidine_5'-phosphate_C10H11N2O11P" compartment="Cytosol" charge="-2" boundaryCondition="false"/>
<species id="cpd00531_e" name="Hg2+_Hg" compartment="Extracellular" charge="2" boundaryCondition="false"/>
<species id="cpd00531_c" name="Hg2+_Hg" compartment="Cytosol" charge="2" boundaryCondition="false"/>
<species id="cpd00931_c" name="5-Amino-6-(5'-phosphoribosylamino)uracil_C9H14N4O9P" compartment="Cytosol" charge="-1" boundaryCondition="false"/>
<species id="cpd00510_c" name="2-Deoxy-D-ribose_5-phosphate_C5H10O7P" compartment="Cytosol" charge="-1" boundaryCondition="false"/>
<species id="cpd02720_c" name="5-Amino-6-(5'-phosphoribitylamino)uracil_C9H16N4O9P" compartment="Cytosol" charge="-1" boundaryCondition="false"/>
<species id="cpd03607_c" name="O-Phospho-4-hydroxy-L-threonine_C4H9NO7P" compartment="Cytosol" charge="-1" boundaryCondition="false"/>
<species id="cpd00072_c" name="D-Fructose_6-phosphate_C6H12O9P" compartment="Cytosol" charge="-1" boundaryCondition="false"/>
<species id="cpd00061_c" name="Phosphoenolpyruvate_C3H3O6P" compartment="Cytosol" charge="-2" boundaryCondition="false"/>
<species id="cpd00338_c" name="5-Aminolevulinate_C5H9NO3" compartment="Cytosol" charge="0" boundaryCondition="false"/>
<species id="cpd00525_c" name="UDP-N-acetylmuramoyl-L-alanyl-D-glutamate_C28H39N5O23P2" compartment="Cytosol" charge="-4" boundaryCondition="false"/>
<species id="cpd11493_c" name="Acyl-carrier_protein_C11H21N2O7PRS" compartment="Cytosol" charge="-1" boundaryCondition="false"/>
<species id="cpd15488_c" name="heptosyl-phospho-heptosyl-heptosyl-kdo2-lipidA_C131H234N2O60P3" compartment="Cytosol" charge="-5" boundaryCondition="false"/>
<species id="cpd00764_c" name="7,8-Diaminononanoate_C9H21N2O2" compartment="Cytosol" charge="1" boundaryCondition="false"/>
<species id="cpd00008_c" name="ADP_C10H13N5O10P2" compartment="Cytosol" charge="-2" boundaryCondition="false"/>
<species id="cpd02201_c" name="D-4'-Phosphopantothenate_C9H16NO8P" compartment="Cytosol" charge="-2" boundaryCondition="false"/>
<species id="cpd02654_c" name="2-Carboxy-4-Methyl-5-(2-phosphoethyl)-thiazole_C7H9NO6PS" compartment="Cytosol" charge="-1" boundaryCondition="false"/>
<species id="cpd03049_c" name="2-(alpha-Hydroxyethyl)thiamine_diphosphate_C14H21N4O8P2S" compartment="Cytosol" charge="-1" boundaryCondition="false"/>
<species id="cpd03608_c" name="4-Hydroxy-L-threonine_C4H9NO4" compartment="Cytosol" charge="0" boundaryCondition="false"/>
<species id="cpd00971_e" name="Sodium_Na" compartment="Extracellular" charge="1" boundaryCondition="false"/>
<species id="cpd00971_c" name="Sodium_Na" compartment="Cytosol" charge="1" boundaryCondition="false"/>
<species id="cpd02738_c" name="5-Methyltetrahydropteroyltri-L-glutamate_C30H35N9O12" compartment="Cytosol" charge="-4" boundaryCondition="false"/>
<species id="cpd00516_c" name="meso-2,6-Diaminoheptanedioate_C7H14N2O4" compartment="Cytosol" charge="0" boundaryCondition="false"/>
<species id="cpd00911_c" name="D-Glucono-1,5-lactone_6-phosphate_C6H10O9P" compartment="Cytosol" charge="-1" boundaryCondition="false"/>
<species id="cpd01977_c" name="4-Phospho-L-aspartate_C4H7NO7P" compartment="Cytosol" charge="-1" boundaryCondition="false"/>
<species id="cpd00840_c" name="(3S)-3,6-Diaminohexanoate_C6H15N2O2" compartment="Cytosol" charge="1" boundaryCondition="false"/>
<species id="cpd15302_c" name="glycogen(n-1)_C24H42O21" compartment="Cytosol" charge="0" boundaryCondition="false"/>
<species id="cpd00235_c" name="D-Mannose_6-phosphate_C6H12O9P" compartment="Cytosol" charge="-1" boundaryCondition="false"/>
<species id="cpd00106_c" name="Fumarate_C4H2O4" compartment="Cytosol" charge="-2" boundaryCondition="false"/>
<species id="cpd00060_c" name="L-Methionine_C5H11NO2S" compartment="Cytosol" charge="0" boundaryCondition="false"/>
<species id="cpd00239_e" name="H2S_H2S" compartment="Extracellular" charge="0" boundaryCondition="false"/>
<species id="cpd00239_c" name="H2S_H2S" compartment="Cytosol" charge="0" boundaryCondition="false"/>
<species id="cpd00048_e" name="Sulfate_O4S" compartment="Extracellular" charge="-2" boundaryCondition="false"/>
<species id="cpd00048_c" name="Sulfate_O4S" compartment="Cytosol" charge="-2" boundaryCondition="false"/>
<species id="cpd00268_e" name="Thiosulfate_O3S2" compartment="Extracellular" charge="-2" boundaryCondition="false"/>
<species id="cpd00268_c" name="Thiosulfate_O3S2" compartment="Cytosol" charge="-2" boundaryCondition="false"/>
<species id="cpd01414_e" name="Tetrathionate_O6S4" compartment="Extracellular" charge="-2" boundaryCondition="false"/>
<species id="cpd01414_c" name="Tetrathionate_O6S4" compartment="Cytosol" charge="-2" boundaryCondition="false"/>
<species id="cpd00811_c" name="Trimethylamine_N-oxide_C3H9NO" compartment="Cytosol" charge="0" boundaryCondition="false"/>
<species id="cpd00441_c" name="Trimethylamine_C3H10N" compartment="Cytosol" charge="1" boundaryCondition="false"/>
<species id="cpd08021_c" name="Dimethyl_sulfoxide_C2H6OS" compartment="Cytosol" charge="0" boundaryCondition="false"/>
<species id="cpd00450_c" name="Dimethyl_sulfide_C2H6S" compartment="Cytosol" charge="0" boundaryCondition="false"/>
<species id="cpd01078_c" name="Selenide_H2Se" compartment="Cytosol" charge="0" boundaryCondition="false"/>
<species id="cpd03078_c" name="Selenophosphate_HO3PSe" compartment="Cytosol" charge="-2" boundaryCondition="false"/>
<species id="cpd00036_c" name="Succinate_C4H4O4" compartment="Cytosol" charge="-2" boundaryCondition="false"/>
<species id="cpd11255_c" name="1,2-Dihydroxy-5-(methylthio)pent-1-en-3-one_C6H9O3S" compartment="Cytosol" charge="-1" boundaryCondition="false"/>
<species id="cpd08615_c" name="1-Hydroxy-2-methyl-2-butenyl_4-diphosphate_C5H10O8P2" compartment="Cytosol" charge="-2" boundaryCondition="false"/>
<species id="cpd11489_c" name="3-Oxododecanoyl-[acp]_C23H41N2O9PRS" compartment="Cytosol" charge="-1" boundaryCondition="false"/>
<species id="cpd02147_c" name="4-Phospho-D-erythronate_C4H7O8P" compartment="Cytosol" charge="-2" boundaryCondition="false"/>
<species id="cpd03606_c" name="2-Oxo-3-hydroxy-4-phosphobutanoate_C4H5O8P" compartment="Cytosol" charge="-2" boundaryCondition="false"/>
<species id="cpd00136_c" name="4-Hydroxybenzoate_C7H5O3" compartment="Cytosol" charge="-1" boundaryCondition="false"/>
<species id="cpd00731_c" name="D-Alanyl-D-alanine_C6H12N2O3" compartment="Cytosol" charge="0" boundaryCondition="false"/>
<species id="cpd11482_c" name="(3R)-3-Hydroxydecanoyl-[acyl-carrier_protein]_C21H39N2O9PRS" compartment="Cytosol" charge="-1" boundaryCondition="false"/>
<species id="cpd00186_c" name="D-Glutamate_C5H8NO4" compartment="Cytosol" charge="-1" boundaryCondition="false"/>
<species id="cpd02069_c" name="3-Phosphonooxypyruvate_C3H3O7P" compartment="Cytosol" charge="-2" boundaryCondition="false"/>
<species id="cpd11477_c" name="trans-Hexadec-2-enoyl-[acp]_C27H49N2O8PRS" compartment="Cytosol" charge="-1" boundaryCondition="false"/>
<species id="cpd15378_c" name="4-Hydroxy-benzyl_alcohol_C7H8O2" compartment="Cytosol" charge="0" boundaryCondition="false"/>
<species id="cpd00024_c" name="2-Oxoglutarate_C5H4O5" compartment="Cytosol" charge="-2" boundaryCondition="false"/>
<species id="cpd00309_c" name="Xanthine_C5H4N4O2" compartment="Cytosol" charge="0" boundaryCondition="false"/>
<species id="cpd02642_c" name="N-(5-Phospho-D-ribosyl)anthranilate_C12H14NO9P" compartment="Cytosol" charge="-2" boundaryCondition="false"/>
<species id="cpd00002_c" name="ATP_C10H13N5O13P3" compartment="Cytosol" charge="-3" boundaryCondition="false"/>
<species id="cpd11225_c" name="3,4-Dihydroxy-2-butanone_4-phosphate_C4H8O6P" compartment="Cytosol" charge="-1" boundaryCondition="false"/>
<species id="cpd00254_e" name="Magnesium_Mg" compartment="Extracellular" charge="2" boundaryCondition="false"/>
<species id="cpd00254_c" name="Magnesium_Mg" compartment="Cytosol" charge="2" boundaryCondition="false"/>
<species id="cpd00869_c" name="4-Methylthio-2-oxobutanoic_acid_C5H7O3S" compartment="Cytosol" charge="-1" boundaryCondition="false"/>
<species id="cpd00019_c" name="S-Adenosyl-L-homocysteine_C14H20N6O5S" compartment="Cytosol" charge="0" boundaryCondition="false"/>
<species id="cpd11481_c" name="(3R)-3-Hydroxypalmitoyl-[acyl-carrier_protein]_C27H51N2O9PRS" compartment="Cytosol" charge="-1" boundaryCondition="false"/>
<species id="cpd15477_c" name="glucosyl-glucosyl-galactosyl-glucosyl-inner_core oligosaccharide lipid A_C169H295N2O94P4" compartment="Cytosol" charge="-7" boundaryCondition="false"/>
<species id="cpd00149_e" name="Cobalt_Co" compartment="Extracellular" charge="2" boundaryCondition="false"/>
<species id="cpd00149_c" name="Cobalt_Co" compartment="Cytosol" charge="2" boundaryCondition="false"/>
<species id="cpd00101_c" name="D-Ribose_5-phosphate_C5H10O8P" compartment="Cytosol" charge="-1" boundaryCondition="false"/>
<species id="cpd00146_c" name="Carbamoyl_phosphate_CH3NO5P" compartment="Cytosol" charge="-1" boundaryCondition="false"/>
<species id="cpd00083_c" name="GDP-mannose_C16H23N5O16P2" compartment="Cytosol" charge="-2" boundaryCondition="false"/>
<species id="cpd00900_c" name="GDP-4-dehydro-6-deoxy-D-mannose_C16H21N5O15P2" compartment="Cytosol" charge="-2" boundaryCondition="false"/>
<species id="cpd00873_c" name="Nicotinate_D-ribonucleotide_C11H13NO9P" compartment="Cytosol" charge="-1" boundaryCondition="false"/>
<species id="cpd02120_c" name="L-2,3-Dihydrodipicolinate_C7H5NO4" compartment="Cytosol" charge="-2" boundaryCondition="false"/>
<species id="cpd00011_e" name="CO2_CO2" compartment="Extracellular" charge="0" boundaryCondition="false"/>
<species id="cpd00011_c" name="CO2_CO2" compartment="Cytosol" charge="0" boundaryCondition="false"/>
<species id="cpd00095_c" name="Glycerone_phosphate_C3H6O6P" compartment="Cytosol" charge="-1" boundaryCondition="false"/>
<species id="cpd01727_c" name="6-Carboxyhexanoate_C7H10O4" compartment="Cytosol" charge="-2" boundaryCondition="false"/>
<species id="cpd00080_c" name="sn-Glycerol_3-phosphate_C3H8O6P" compartment="Cytosol" charge="-1" boundaryCondition="false"/>
<species id="cpd00906_c" name="all-trans-Hexaprenyl_diphosphate_C30H50O7P2" compartment="Cytosol" charge="-2" boundaryCondition="false"/>
<species id="cpd15469_c" name="galactosyl-glucosyl-inner_core oligosaccharide lipid A_C157H275N2O84P4" compartment="Cytosol" charge="-7" boundaryCondition="false"/>
<species id="cpd15666_c" name="Peptidoglycan_polymer (n-1 subunits)_C40H63N8O21R" compartment="Cytosol" charge="-2" boundaryCondition="false"/>
<species id="cpd00504_c" name="LL-2,6-Diaminoheptanedioate_C7H14N2O4" compartment="Cytosol" charge="0" boundaryCondition="false"/>
<species id="cpd02605_c" name="(2S)-2-Isopropyl-3-oxosuccinate_C7H8O5" compartment="Cytosol" charge="-2" boundaryCondition="false"/>
<species id="cpd02993_c" name="2,3,2'3'-Tetrakis(3-hydroxytetradecanoyl)-D-glucosaminyl-1,6-beta-D-_glucosamine 1,4'-bisphosphate_C68H128N2O23P2" compartment="Cytosol" charge="-2" boundaryCondition="false"/>
<species id="cpd00241_c" name="dGTP_C10H13N5O13P3" compartment="Cytosol" charge="-3" boundaryCondition="false"/>
<species id="cpd11494_c" name="Acetyl-[acyl-carrier_protein]_C13H23N2O8PRS" compartment="Cytosol" charge="-1" boundaryCondition="false"/>
<species id="cpd00130_c" name="(S)-Malate_C4H4O5" compartment="Cytosol" charge="-2" boundaryCondition="false"/>
<species id="cpd00071_c" name="Acetaldehyde_C2H4O" compartment="Cytosol" charge="0" boundaryCondition="false"/>
<species id="cpd00026_c" name="UDP-glucose_C15H22N2O17P2" compartment="Cytosol" charge="-2" boundaryCondition="false"/>
<species id="cpd15489_c" name="inner_core oligosaccharide lipid A_C145H255N2O74P4" compartment="Cytosol" charge="-7" boundaryCondition="false"/>
<species id="cpd00342_c" name="N-Acetylornithine_C7H14N2O3" compartment="Cytosol" charge="0" boundaryCondition="false"/>
<species id="cpd01017_e" name="Cys-Gly_C5H10N2O3S" compartment="Extracellular" charge="0" boundaryCondition="false"/>
<species id="cpd01017_c" name="Cys-Gly_C5H10N2O3S" compartment="Cytosol" charge="0" boundaryCondition="false"/>
<species id="cpd15492_c" name="kdo-phospho-heptosyl-phospho-heptosyl-heptosyl-kdo2-lipidA_C139H245N2O70P4" compartment="Cytosol" charge="-7" boundaryCondition="false"/>
<species id="cpd00402_c" name="CDP-glycerol_C12H19N3O13P2" compartment="Cytosol" charge="-2" boundaryCondition="false"/>
<species id="cpd00028_c" name="Heme_C34H30FeN4O4" compartment="Cytosol" charge="-2" boundaryCondition="false"/>
<species id="cpd02030_c" name="Shikimate_3-phosphate_C7H9O8P" compartment="Cytosol" charge="-2" boundaryCondition="false"/>
<species id="cpd00508_c" name="(S)-3-Methyl-2-oxopentanoic_acid_C6H9O3" compartment="Cytosol" charge="-1" boundaryCondition="false"/>
<species id="cpd08701_c" name="Methanophenazine_C37H50N2O" compartment="Cytosol" charge="0" boundaryCondition="false"/>
<species id="cpd00010_c" name="CoA_C21H33N7O16P3S" compartment="Cytosol" charge="-3" boundaryCondition="false"/>
<species id="cpd00086_c" name="Propionyl-CoA_C24H37N7O17P3S" compartment="Cytosol" charge="-3" boundaryCondition="false"/>
<species id="cpd00044_c" name="3'-Phosphoadenylyl_sulfate_C10H12N5O13P2S" compartment="Cytosol" charge="-3" boundaryCondition="false"/>
<species id="cpd00006_c" name="NADP+_C21H26N7O17P3" compartment="Cytosol" charge="-2" boundaryCondition="false"/>
<species id="cpd00200_c" name="4-Methyl-2-oxopentanoate_C6H9O3" compartment="Cytosol" charge="-1" boundaryCondition="false"/>
<species id="cpd00056_c" name="Thiamin_diphosphate_C12H17N4O7P2S" compartment="Cytosol" charge="-1" boundaryCondition="false"/>
<species id="cpd00954_c" name="2-Amino-4-hydroxy-6-hydroxymethyl-7,8-dihydropteridine_C7H9N5O2" compartment="Cytosol" charge="0" boundaryCondition="false"/>
<species id="cpd00079_c" name="D-Glucose_6-phosphate_C6H12O9P" compartment="Cytosol" charge="-1" boundaryCondition="false"/>
<species id="cpd00644_c" name="Pantothenate_C9H16NO5" compartment="Cytosol" charge="-1" boundaryCondition="false"/>
<species id="cpd02152_c" name="N-(L-Arginino)succinate_C10H17N4O6" compartment="Cytosol" charge="-1" boundaryCondition="false"/>
<species id="cpd00023_e" name="L-Glutamate_C5H8NO4" compartment="Extracellular" charge="-1" boundaryCondition="false"/>
<species id="cpd00023_c" name="L-Glutamate_C5H8NO4" compartment="Cytosol" charge="-1" boundaryCondition="false"/>
<species id="cpd03495_c" name="Undecaprenyl-diphospho-N-acetylmuramoyl-(N-acetylglucosamine)-L-_alanyl-D-glutamyl-meso-2,6-diaminopimeloyl-D-alanyl-D-alanine_C95H152N8O28P2" compartment="Cytosol" charge="-4" boundaryCondition="false"/>
<species id="cpd00018_c" name="AMP_C10H13N5O7P" compartment="Cytosol" charge="-1" boundaryCondition="false"/>
<species id="cpd03897_c" name="(6R)-6-(L-erythro-1,2-Dihydroxypropyl)-5,6,7,8-tetrahydro-4a-_hydroxypterin_C9H15N5O4" compartment="Cytosol" charge="0" boundaryCondition="false"/>
<species id="cpd00171_c" name="D-Ribulose_5-phosphate_C5H10O8P" compartment="Cytosol" charge="-1" boundaryCondition="false"/>
<species id="cpd00114_c" name="IMP_C10H12N4O8P" compartment="Cytosol" charge="-1" boundaryCondition="false"/>
<species id="cpd00356_c" name="dCTP_C9H13N3O13P3" compartment="Cytosol" charge="-3" boundaryCondition="false"/>
<species id="cpd00773_c" name="UDP-N-acetylmuramate_C20H28N3O19P2" compartment="Cytosol" charge="-3" boundaryCondition="false"/>
<species id="cpd00102_c" name="D-Glyceraldehyde_3-phosphate_C3H6O6P" compartment="Cytosol" charge="-1" boundaryCondition="false"/>
<species id="cpd00064_c" name="L-Ornithine_C5H13N2O2" compartment="Cytosol" charge="1" boundaryCondition="false"/>
<species id="cpd11295_c" name="2,3-Diketo-5-methylthiopentyl-1-phosphate_C6H10O6PS" compartment="Cytosol" charge="-1" boundaryCondition="false"/>
<species id="cpd00089_c" name="D-Glucose_1-phosphate_C6H12O9P" compartment="Cytosol" charge="-1" boundaryCondition="false"/>
<species id="cpd00274_c" name="L-Citrulline_C6H13N3O3" compartment="Cytosol" charge="0" boundaryCondition="false"/>
<species id="cpd02574_c" name="S-Methyl-5-thio-D-ribose_1-phosphate_C6H12O7PS" compartment="Cytosol" charge="-1" boundaryCondition="false"/>
<species id="cpd01311_c" name="Dethiobiotin_C10H17N2O3" compartment="Cytosol" charge="-1" boundaryCondition="false"/>
<species id="cpd00532_c" name="O2.-_HO2" compartment="Cytosol" charge="0" boundaryCondition="false"/>
<species id="cpd00030_e" name="Manganese_Mn" compartment="Extracellular" charge="2" boundaryCondition="false"/>
<species id="cpd00030_c" name="Manganese_Mn" compartment="Cytosol" charge="2" boundaryCondition="false"/>
<species id="cpd00125_c" name="5,10-Methylenetetrahydrofolate_C20H21N7O6" compartment="Cytosol" charge="-2" boundaryCondition="false"/>
<species id="cpd11570_c" name="3-Oxooctodecanoyl-ACP_C29H53N2O9PRS" compartment="Cytosol" charge="-1" boundaryCondition="false"/>
<species id="cpd01710_c" name="2-Isopropylmaleate_C7H8O4" compartment="Cytosol" charge="-2" boundaryCondition="false"/>
<species id="cpd02083_c" name="Coproporphyrinogen_III_C36H40N4O8" compartment="Cytosol" charge="-4" boundaryCondition="false"/>
<species id="cpd00084_c" name="L-Cysteine_C3H7NO2S" compartment="Cytosol" charge="0" boundaryCondition="false"/>
<species id="cpd11467_c" name="trans-Tetradec-2-enoyl-[acp]_C25H45N2O8PRS" compartment="Cytosol" charge="-1" boundaryCondition="false"/>
<species id="cpd03416_c" name="Coproporphyrinogen_I_C36H40N4O8" compartment="Cytosol" charge="-4" boundaryCondition="false"/>
<species id="cpd00115_c" name="dATP_C10H13N5O12P3" compartment="Cytosol" charge="-3" boundaryCondition="false"/>
<species id="cpd00051_c" name="L-Arginine_C6H15N4O2" compartment="Cytosol" charge="1" boundaryCondition="false"/>
<species id="cpd12225_c" name="Dihydrolipoylprotein_C8H16NOS2R" compartment="Cytosol" charge="0" boundaryCondition="false"/>
<species id="cpd00286_c" name="Undecaprenyl_phosphate_C55H90O4P" compartment="Cytosol" charge="-1" boundaryCondition="false"/>
<species id="cpd03443_c" name="3-Octaprenyl-4-hydroxybenzoate_C47H69O3" compartment="Cytosol" charge="-1" boundaryCondition="false"/>
<species id="cpd00109_c" name="Ferricytochrome_c_C42H52FeN8O6S2" compartment="Cytosol" charge="5" boundaryCondition="false"/>
<species id="cpd00264_c" name="Spermidine_C7H22N3" compartment="Cytosol" charge="3" boundaryCondition="false"/>
<species id="cpd00641_c" name="L-Histidinol_C6H12N3O" compartment="Cytosol" charge="1" boundaryCondition="false"/>
<species id="cpd00099_e" name="Chloride_Cl" compartment="Extracellular" charge="-1" boundaryCondition="false"/>
<species id="cpd00099_c" name="Chloride_Cl" compartment="Cytosol" charge="-1" boundaryCondition="false"/>
<species id="cpd02921_c" name="1-(5-Phosphoribosyl)-4-(N-succinocarboxamide)-5-aminoimidazole_C13H16N4O12P" compartment="Cytosol" charge="-3" boundaryCondition="false"/>
<species id="cpd00218_c" name="Nicotinate_C6H4NO2" compartment="Cytosol" charge="-1" boundaryCondition="false"/>
<species id="cpd04918_c" name="D-glycero-D-manno-Heptose_7-phosphate_C7H14O10P" compartment="Cytosol" charge="-1" boundaryCondition="false"/>
<species id="cpd03736_c" name="Lauroyl-KDO2-lipid_IV(A)_C96H172N2O38P2" compartment="Cytosol" charge="-4" boundaryCondition="false"/>
<species id="cpd00277_c" name="Deoxyguanosine_C10H13N5O4" compartment="Cytosol" charge="0" boundaryCondition="false"/>
<species id="cpd01777_c" name="Phosphoribosyl-AMP_C15H21N5O14P2" compartment="Cytosol" charge="-2" boundaryCondition="false"/>
<species id="cpd00047_c" name="Formate_CHO2" compartment="Cytosol" charge="-1" boundaryCondition="false"/>
<species id="cpd10516_e" name="Fe3+_Fe" compartment="Extracellular" charge="3" boundaryCondition="false"/>
<species id="cpd10516_c" name="Fe3+_Fe" compartment="Cytosol" charge="3" boundaryCondition="false"/>
<species id="cpd02930_c" name="2,3-Bis(3-hydroxytetradecanoyl)-beta-D-glucosaminyl_1-phosphate_C34H65NO12P" compartment="Cytosol" charge="-1" boundaryCondition="false"/>
<species id="cpd00978_c" name="dUDP_C9H12N2O11P2" compartment="Cytosol" charge="-2" boundaryCondition="false"/>
<species id="cpd02894_c" name="2-Methyl-4-amino-5-hydroxymethylpyrimidine_diphosphate_C6H9N3O7P2" compartment="Cytosol" charge="-2" boundaryCondition="false"/>
<species id="cpd03091_c" name="5'-Deoxyadenosine_C10H13N5O3" compartment="Cytosol" charge="0" boundaryCondition="false"/>
<species id="cpd03091_b" name="5'-Deoxyadenosine_C10H13N5O3" compartment="Extracellular" charge="0" boundaryCondition="true"/>
<species id="cpd00128_c" name="Adenine_C5H5N5" compartment="Cytosol" charge="0" boundaryCondition="false"/>
<species id="cpd00699_c" name="3-Dehydroquinate_C7H9O6" compartment="Cytosol" charge="-1" boundaryCondition="false"/>
<species id="cpd11471_c" name="trans-Oct-2-enoyl-[acp]_C19H33N2O8PRS" compartment="Cytosol" charge="-1" boundaryCondition="false"/>
<species id="cpd11640_c" name="Hydrogen_H2" compartment="Cytosol" charge="0" boundaryCondition="false"/>
<species id="cpd11640_e" name="Hydrogen_H2" compartment="Extracellular" charge="0" boundaryCondition="false"/>
<species id="cpd00220_c" name="Riboflavin_C17H20N4O6" compartment="Cytosol" charge="0" boundaryCondition="false"/>
<species id="cpd00817_c" name="D-Arabinose_5-phosphate_C5H10O8P" compartment="Cytosol" charge="-1" boundaryCondition="false"/>
<species id="cpd00793_c" name="Thiamin_monophosphate_C12H17N4O4PS" compartment="Cytosol" charge="0" boundaryCondition="false"/>
<species id="cpd00062_c" name="UTP_C9H12N2O15P3" compartment="Cytosol" charge="-3" boundaryCondition="false"/>
<species id="cpd00322_c" name="L-Isoleucine_C6H13NO2" compartment="Cytosol" charge="0" boundaryCondition="false"/>
<species id="cpd00668_c" name="2-Acetolactate_C5H7O4" compartment="Cytosol" charge="-1" boundaryCondition="false"/>
<species id="cpd00017_c" name="S-Adenosyl-L-methionine_C15H23N6O5S" compartment="Cytosol" charge="1" boundaryCondition="false"/>
<species id="cpd00069_c" name="L-Tyrosine_C9H11NO3" compartment="Cytosol" charge="0" boundaryCondition="false"/>
<species id="cpd00294_c" name="dAMP_C10H13N5O6P" compartment="Cytosol" charge="-1" boundaryCondition="false"/>
<species id="cpd11572_c" name="trans-Octodec-2-enoyl-ACP_C29H53N2O8PRS" compartment="Cytosol" charge="-1" boundaryCondition="false"/>
<species id="cpd00022_c" name="Acetyl-CoA_C23H35N7O17P3S" compartment="Cytosol" charge="-3" boundaryCondition="false"/>
<species id="cpd00442_c" name="Citryl-CoA_C27H37N7O22P3S" compartment="Cytosol" charge="-5" boundaryCondition="false"/>
<species id="cpd01775_c" name="Phosphoribosyl-ATP_C15H21N5O20P4" compartment="Cytosol" charge="-4" boundaryCondition="false"/>
<species id="cpd00918_c" name="N-Acetyl-L-glutamate_5-semialdehyde_C7H10NO4" compartment="Cytosol" charge="-1" boundaryCondition="false"/>
<species id="cpd00063_e" name="Calcium_Ca" compartment="Extracellular" charge="2" boundaryCondition="false"/>
<species id="cpd00063_c" name="Calcium_Ca" compartment="Cytosol" charge="2" boundaryCondition="false"/>
<species id="cpd00046_c" name="CMP_C9H13N3O8P" compartment="Cytosol" charge="-1" boundaryCondition="false"/>
<species id="cpd00350_c" name="trans,trans-Farnesyl_diphosphate_C15H26O7P2" compartment="Cytosol" charge="-2" boundaryCondition="false"/>
<species id="cpd03444_c" name="2-Octaprenylphenol_C46H70O" compartment="Cytosol" charge="0" boundaryCondition="false"/>
<species id="cpd00070_c" name="Malonyl-CoA_C24H34N7O19P3S" compartment="Cytosol" charge="-4" boundaryCondition="false"/>
<species id="cpd11472_c" name="Hexanoyl-[acp]_C17H31N2O8PRS" compartment="Cytosol" charge="-1" boundaryCondition="false"/>
<species id="cpd00015_c" name="FAD_C27H31N9O15P2" compartment="Cytosol" charge="-2" boundaryCondition="false"/>
<species id="cpd03496_c" name="Undecaprenyl-diphospho-N-acetylmuramoyl-(N-acetylglucosamine)-L-_alanyl-D-glutaminyl-meso-2,6-diaminopimeloyl-D-alanyl-D-alanine_C95H154N9O27P2" compartment="Cytosol" charge="-3" boundaryCondition="false"/>
<species id="cpd00003_c" name="NAD+_C21H26N7O14P2" compartment="Cytosol" charge="-1" boundaryCondition="false"/>
<species id="cpd02666_c" name="(R)-4'-Phosphopantothenoyl-L-cysteine_C12H21N2O9PS" compartment="Cytosol" charge="-2" boundaryCondition="false"/>
<species id="cpd00774_c" name="Uroporphyrinogen_III_C40H36N4O16" compartment="Cytosol" charge="-8" boundaryCondition="false"/>
<species id="cpd00957_c" name="2,5-Diamino-6-(5'-phosphoribosylamino)-4-pyrimidineone_C9H15N5O8P" compartment="Cytosol" charge="-1" boundaryCondition="false"/>
<species id="cpd00031_c" name="GDP_C10H13N5O11P2" compartment="Cytosol" charge="-2" boundaryCondition="false"/>
<species id="cpd00905_c" name="Guanosine 3'-diphosphate 5'-diphosphate_C10H13N5O17P4" compartment="Cytosol" charge="-4" boundaryCondition="false"/>
<species id="cpd00090_c" name="IDP_C10H12N4O11P2" compartment="Cytosol" charge="-2" boundaryCondition="false"/>
<species id="cpd00156_c" name="L-Valine_C5H11NO2" compartment="Cytosol" charge="0" boundaryCondition="false"/>
<species id="cpd00347_c" name="5,10-Methenyltetrahydrofolate_C20H20N7O6" compartment="Cytosol" charge="-1" boundaryCondition="false"/>
<species id="cpd00201_c" name="10-Formyltetrahydrofolate_C20H21N7O7" compartment="Cytosol" charge="-2" boundaryCondition="false"/>
<species id="cpd00875_c" name="3-Deoxy-D-manno-octulosonate_C8H13O8" compartment="Cytosol" charge="-1" boundaryCondition="false"/>
<species id="cpd00078_c" name="Succinyl-CoA_C25H36N7O19P3S" compartment="Cytosol" charge="-4" boundaryCondition="false"/>
<species id="cpd15479_c" name="glucosyl-inner_core oligosaccharide lipid A_C151H265N2O79P4" compartment="Cytosol" charge="-7" boundaryCondition="false"/>
<species id="cpd02991_c" name="N-(5'-Phospho-D-1'-ribulosylformimino)-5-amino-1-(5''-phospho-D-_ribosyl)-4-imidazolecarboxamide_C15H23N5O15P2" compartment="Cytosol" charge="-2" boundaryCondition="false"/>
<species id="cpd02817_c" name="N-(7-Mercaptoheptanoyl)threonine_3-O-phosphate_C11H20NO7PS" compartment="Cytosol" charge="-2" boundaryCondition="false"/>
<species id="cpd10162_c" name="(R)-3-Hydroxy-3-methyl-2-oxopentanoate_C6H9O4" compartment="Cytosol" charge="-1" boundaryCondition="false"/>
<species id="cpd00216_c" name="Chorismate_C10H8O6" compartment="Cytosol" charge="-2" boundaryCondition="false"/>
<species id="cpd00658_c" name="Isochorismate_C10H8O6" compartment="Cytosol" charge="-2" boundaryCondition="false"/>
<species id="cpd16335_c" name="2-Succinyl-5-enolpyruvyl-6-hydroxy-3-cyclohexene-1-carboxylate_C14H13O9" compartment="Cytosol" charge="-3" boundaryCondition="false"/>
<species id="cpd03451_c" name="2-Succinyl-6-hydroxy-2,4-cyclohexadiene-1-carboxylate_C11H10O6" compartment="Cytosol" charge="-2" boundaryCondition="false"/>
<species id="cpd01772_c" name="2-Succinylbenzoate_C11H8O5" compartment="Cytosol" charge="-2" boundaryCondition="false"/>
<species id="cpd02021_c" name="2-Succinylbenzoyl-CoA_C32H40N7O20P3S" compartment="Cytosol" charge="-4" boundaryCondition="false"/>
<species id="cpd11217_c" name="1,4-Dihydroxy-2-naphthoyl-CoA_C32H39N7O19P3S" compartment="Cytosol" charge="-3" boundaryCondition="false"/>
<species id="cpd02295_c" name="1,4-Dihydroxy-2-naphthoate_C11H7O4" compartment="Cytosol" charge="-1" boundaryCondition="false"/>
<species id="cpd00834_c" name="Pantetheine_4'-phosphate_C11H22N2O7PS" compartment="Cytosol" charge="-1" boundaryCondition="false"/>
<species id="cpd11912_c" name="tRNA(Glu)_C10H12N5O3R" compartment="Cytosol" charge="0" boundaryCondition="false"/>
<species id="cpd02535_c" name="2,3-Dihydroxy-3-methylpentanoate_C6H11O4" compartment="Cytosol" charge="-1" boundaryCondition="false"/>
<species id="cpd09410_c" name="2-Phytyl-1,4-naphthoquinone_C30H44O2" compartment="Cytosol" charge="0" boundaryCondition="false"/>
<species id="cpd00355_c" name="Nicotinamide_D-ribonucleotide_C11H15N2O8P" compartment="Cytosol" charge="0" boundaryCondition="false"/>
<species id="cpd00930_c" name="3-(Imidazol-4-yl)-2-oxopropyl_phosphate_C6H8N2O5P" compartment="Cytosol" charge="-1" boundaryCondition="false"/>
<species id="cpd11296_c" name="2-Hydroxy-3-keto-5-methylthiopentenyl-1-phosphate_C6H9O6PS" compartment="Cytosol" charge="-2" boundaryCondition="false"/>
<species id="cpd00144_c" name="UDP-glucuronate_C15H19N2O18P2" compartment="Cytosol" charge="-3" boundaryCondition="false"/>
<species id="cpd00236_c" name="D-Erythrose_4-phosphate_C4H8O7P" compartment="Cytosol" charge="-1" boundaryCondition="false"/>
<species id="cpd00863_c" name="beta-D-Glucose_6-phosphate_C6H12O9P" compartment="Cytosol" charge="-1" boundaryCondition="false"/>
<species id="cpd00038_c" name="GTP_C10H13N5O14P3" compartment="Cytosol" charge="-3" boundaryCondition="false"/>
<species id="cpd11473_c" name="trans-Hex-2-enoyl-[acp]_C17H29N2O8PRS" compartment="Cytosol" charge="-1" boundaryCondition="false"/>
<species id="cpd00383_c" name="Shikimate_C7H9O5" compartment="Cytosol" charge="-1" boundaryCondition="false"/>
<species id="cpd00295_c" name="dGDP_C10H13N5O10P2" compartment="Cytosol" charge="-2" boundaryCondition="false"/>
<species id="cpd15485_c" name="heptosyl-kdo2-lipidA_C117H210N2O45P2" compartment="Cytosol" charge="-4" boundaryCondition="false"/>
<species id="cpd08449_c" name="3-Amino-2-oxopropyl_phosphate_C3H8NO5P" compartment="Cytosol" charge="0" boundaryCondition="false"/>
<species id="cpd00977_c" name="dITP_C10H12N4O13P3" compartment="Cytosol" charge="-3" boundaryCondition="false"/>
<species id="cpd01476_c" name="Protoporphyrin_C34H32N4O4" compartment="Cytosol" charge="-2" boundaryCondition="false"/>
<species id="cpd00522_c" name="dTDP-4-dehydro-6-deoxy-L-mannose_C16H22N2O15P2" compartment="Cytosol" charge="-2" boundaryCondition="false"/>
<species id="cpd04097_e" name="Lead_Pb" compartment="Extracellular" charge="2" boundaryCondition="false"/>
<species id="cpd04097_c" name="Lead_Pb" compartment="Cytosol" charge="2" boundaryCondition="false"/>
<species id="cpd11620_c" name="Reduced-Ferredoxin_Fe4S4" compartment="Cytosol" charge="-1" boundaryCondition="false"/>
<species id="cpd11621_c" name="Oxidized-Ferredoxin_Fe4S4" compartment="Cytosol" charge="0" boundaryCondition="false"/>
<species id="cpd00027_c" name="D-Glucose_C6H12O6" compartment="Cytosol" charge="0" boundaryCondition="false"/>
<species id="cpd00179_c" name="Maltose_C12H22O11" compartment="Cytosol" charge="0" boundaryCondition="false"/>
<species id="cpd01262_c" name="Maltotriose_C18H32O16" compartment="Cytosol" charge="0" boundaryCondition="false"/>
<species id="cpd01399_c" name="Maltotetraose_C24H42O21" compartment="Cytosol" charge="0" boundaryCondition="false"/>
<species id="cpd15495_c" name="Maltopentaose_C30H52O26" compartment="Cytosol" charge="0" boundaryCondition="false"/>
<species id="cpd01329_c" name="Maltohexaose_C36H62O31" compartment="Cytosol" charge="0" boundaryCondition="false"/>
<species id="cpd15494_c" name="Maltoheptaose_C42H72O36" compartment="Cytosol" charge="0" boundaryCondition="false"/>
<species id="cpd11573_c" name="Octodecanoyl-ACP_C29H55N2O8PRS" compartment="Cytosol" charge="-1" boundaryCondition="false"/>
<species id="cpd19001_c" name="3-Oxodecadecanoyl-ACP_C31H57N2O9PRS" compartment="Cytosol" charge="-1" boundaryCondition="false"/>
<species id="cpd19002_c" name="3-Hydroxydecadecanoyl-ACP_C31H59N2O9PRS" compartment="Cytosol" charge="-1" boundaryCondition="false"/>
<species id="cpd19003_c" name="trans-Decadec-2-enoyl-ACP_C31H57N2O8PRS" compartment="Cytosol" charge="-1" boundaryCondition="false"/>
<species id="cpd19004_c" name="Decadecanoyl-ACP_C31H59N2O8PRS" compartment="Cytosol" charge="-1" boundaryCondition="false"/>
<species id="cpd01695_c" name="Tetradecanoyl-CoA_C35H59N7O17P3S" compartment="Cytosol" charge="-3" boundaryCondition="false"/>
<species id="cpd00134_c" name="Hexadecanoyl-CoA_C37H63N7O17P3S" compartment="Cytosol" charge="-3" boundaryCondition="false"/>
<species id="cpd00327_c" name="Octadecanoyl-CoA_C39H67N7O17P3S" compartment="Cytosol" charge="-3" boundaryCondition="false"/>
<species id="cpd19050_c" name="Decadecanoyl-CoA_C41H71N7O17P3S" compartment="Cytosol" charge="-3" boundaryCondition="false"/>
<species id="cpd19200_c" name="Dec-3-enoyl-[acp]_C21H37N2O8PRS" compartment="Cytosol" charge="-1" boundaryCondition="false"/>
<species id="cpd19201_c" name="3-Oxododec-5-enoyl-[acp]_C23H39N2O9PRS" compartment="Cytosol" charge="-1" boundaryCondition="false"/>
<species id="cpd19202_c" name="3-Hydroxydodec-5-enoyl-[acp]_C23H41N2O9PRS" compartment="Cytosol" charge="-1" boundaryCondition="false"/>
<species id="cpd19203_c" name="trans-Dodec-2,5-dienoyl-[acp]_C23H39N2O8PRS" compartment="Cytosol" charge="-1" boundaryCondition="false"/>
<species id="cpd19204_c" name="Dodec-5-enoyl-[acp]_C23H41N2O8PRS" compartment="Cytosol" charge="-1" boundaryCondition="false"/>
<species id="cpd19205_c" name="3-Oxotetradec-7-enoyl-[acp]_C25H43N2O9PRS" compartment="Cytosol" charge="-1" boundaryCondition="false"/>
<species id="cpd19206_c" name="3-Hydroxytetradec-7-enoyl-[acp]_C25H45N2O9PRS" compartment="Cytosol" charge="-1" boundaryCondition="false"/>
<species id="cpd19207_c" name="trans-Tetradec-2,7-dienoyl-[acp]_C25H43N2O8PRS" compartment="Cytosol" charge="-1" boundaryCondition="false"/>
<species id="cpd19208_c" name="Tetradec-7-enoyl-[acp]_C25H45N2O8PRS" compartment="Cytosol" charge="-1" boundaryCondition="false"/>
<species id="cpd19209_c" name="3-Oxohexadec-9-enoyl-[acp]_C27H47N2O9PRS" compartment="Cytosol" charge="-1" boundaryCondition="false"/>
<species id="cpd19210_c" name="3-Hydroxyhexadec-9-enoyl-[acp]_C27H49N2O9PRS" compartment="Cytosol" charge="-1" boundaryCondition="false"/>
<species id="cpd19211_c" name="trans-Hexadec-2,9-dienoyl-[acp]_C27H47N2O8PRS" compartment="Cytosol" charge="-1" boundaryCondition="false"/>
<species id="cpd19212_c" name="Hexadec-9-enoyl-[acp]_C27H49N2O8PRS" compartment="Cytosol" charge="-1" boundaryCondition="false"/>
<species id="cpd19213_c" name="3-Oxooctadec-11-enoyl-[acp]_C29H51N2O9PRS" compartment="Cytosol" charge="-1" boundaryCondition="false"/>
<species id="cpd19214_c" name="3-Hydroxyoctadec-11-enoyl-[acp]_C29H53N2O9PRS" compartment="Cytosol" charge="-1" boundaryCondition="false"/>
<species id="cpd19215_c" name="trans-Octadec-2,11-dienoyl-[acp]_C29H51N2O8PRS" compartment="Cytosol" charge="-1" boundaryCondition="false"/>
<species id="cpd19216_c" name="Octadec-11-enoyl-[acp]_C29H53N2O8PRS" compartment="Cytosol" charge="-1" boundaryCondition="false"/>
<species id="cpd19217_c" name="3-Oxodecadec-13-enoyl-[acp]_C31H55N2O9PRS" compartment="Cytosol" charge="-1" boundaryCondition="false"/>
<species id="cpd19218_c" name="3-Hydroxydecadec-13-enoyl-[acp]_C31H57N2O9PRS" compartment="Cytosol" charge="-1" boundaryCondition="false"/>
<species id="cpd19219_c" name="trans-Decadec-2,13-dienoyl-[acp]_C31H55N2O8PRS" compartment="Cytosol" charge="-1" boundaryCondition="false"/>
<species id="cpd19220_c" name="Decadec-13-enoyl-[acp]_C31H57N2O8PRS" compartment="Cytosol" charge="-1" boundaryCondition="false"/>
<species id="cpd19250_c" name="Dodec-3-enoyl-[acp]_C23H41N2O8PRS" compartment="Cytosol" charge="-1" boundaryCondition="false"/>
<species id="cpd19251_c" name="3-Oxotetradec-5-enoyl-[acp]_C25H43N2O9PRS" compartment="Cytosol" charge="-1" boundaryCondition="false"/>
<species id="cpd19252_c" name="3-Hydroxytetradec-5-enoyl-[acp]_C25H45N2O9PRS" compartment="Cytosol" charge="-1" boundaryCondition="false"/>
<species id="cpd19253_c" name="trans-Tetradec-2,5-dienoyl-[acp]_C25H43N2O8PRS" compartment="Cytosol" charge="-1" boundaryCondition="false"/>
<species id="cpd19254_c" name="Tetradec-5-enoyl-[acp]_C25H45N2O8PRS" compartment="Cytosol" charge="-1" boundaryCondition="false"/>
<species id="cpd19255_c" name="3-Oxohexadec-7-enoyl-[acp]_C27H47N2O9PRS" compartment="Cytosol" charge="-1" boundaryCondition="false"/>
<species id="cpd19256_c" name="3-Hydroxyhexadec-7-enoyl-[acp]_C27H49N2O9PRS" compartment="Cytosol" charge="-1" boundaryCondition="false"/>
<species id="cpd19257_c" name="trans-Hexadec-2,7-dienoyl-[acp]_C27H47N2O8PRS" compartment="Cytosol" charge="-1" boundaryCondition="false"/>
<species id="cpd19258_c" name="Hexadec-7-enoyl-[acp]_C27H49N2O8PRS" compartment="Cytosol" charge="-1" boundaryCondition="false"/>
<species id="cpd19259_c" name="3-Oxooctadec-9-enoyl-[acp]_C29H51N2O9PRS" compartment="Cytosol" charge="-1" boundaryCondition="false"/>
<species id="cpd19260_c" name="3-Hydroxyoctadec-9-enoyl-[acp]_C29H53N2O9PRS" compartment="Cytosol" charge="-1" boundaryCondition="false"/>
<species id="cpd19261_c" name="trans-Octadec-2,9-dienoyl-[acp]_C29H51N2O8PRS" compartment="Cytosol" charge="-1" boundaryCondition="false"/>
<species id="cpd19262_c" name="Octadec-9-enoyl-[acp]_C29H53N2O8PRS" compartment="Cytosol" charge="-1" boundaryCondition="false"/>
<species id="cpd19263_c" name="3-Oxodecadec-11-enoyl-[acp]_C31H55N2O9PRS" compartment="Cytosol" charge="-1" boundaryCondition="false"/>
<species id="cpd19264_c" name="3-Hydroxydecadec-11-enoyl-[acp]_C31H57N2O9PRS" compartment="Cytosol" charge="-1" boundaryCondition="false"/>
<species id="cpd19265_c" name="trans-Decadec-2,11-dienoyl-[acp]_C31H55N2O8PRS" compartment="Cytosol" charge="-1" boundaryCondition="false"/>
<species id="cpd19266_c" name="Decadec-11-enoyl-[acp]_C31H57N2O8PRS" compartment="Cytosol" charge="-1" boundaryCondition="false"/>
<species id="cpd19267_c" name="3-Oxododecadec-13-enoyl-[acp]_C33H59N2O9PRS" compartment="Cytosol" charge="-1" boundaryCondition="false"/>
<species id="cpd19268_c" name="3-Hydroxydodecadec-13-enoyl-[acp]_C33H61N2O9PRS" compartment="Cytosol" charge="-1" boundaryCondition="false"/>
<species id="cpd19269_c" name="trans-Dodecadec-2,13-dienoyl-[acp]_C33H59N2O8PRS" compartment="Cytosol" charge="-1" boundaryCondition="false"/>
<species id="cpd19270_c" name="Dodecadec-13-enoyl-[acp]_C33H61N2O8PRS" compartment="Cytosol" charge="-1" boundaryCondition="false"/>
<species id="cpd19300_c" name="Hexadec-9-enoyl-CoA_C37H61N7O17P3S" compartment="Cytosol" charge="-3" boundaryCondition="false"/>
<species id="cpd19301_c" name="Octadec-11-enoyl-CoA_C39H65N7O17P3S" compartment="Cytosol" charge="-3" boundaryCondition="false"/>
<species id="cpd19302_c" name="Decadec-13-enoyl-CoA_C41H69N7O17P3S" compartment="Cytosol" charge="-3" boundaryCondition="false"/>
<species id="cpd19350_c" name="Hexadec-7-enoyl-CoA_C37H61N7O17P3S" compartment="Cytosol" charge="-3" boundaryCondition="false"/>
<species id="cpd19351_c" name="Octadec-9-enoyl-CoA_C39H65N7O17P3S" compartment="Cytosol" charge="-3" boundaryCondition="false"/>
<species id="cpd19352_c" name="Decadec-11-enoyl-CoA_C41H69N7O17P3S" compartment="Cytosol" charge="-3" boundaryCondition="false"/>
<species id="cpd19353_c" name="Dodecadec-13-enoyl-CoA_C43H73N7O17P3S" compartment="Cytosol" charge="-3" boundaryCondition="false"/>
<species id="cpd19400_c" name="Propionyl-[acp]_C14H25N2O8PRS" compartment="Cytosol" charge="-1" boundaryCondition="false"/>
<species id="cpd19401_c" name="3-Oxopentanoyl-[acp]_C16H27N2O9PRS" compartment="Cytosol" charge="-1" boundaryCondition="false"/>
<species id="cpd19402_c" name="3-Hydroxypentanoyl-[acp]_C16H29N2O9PRS" compartment="Cytosol" charge="-1" boundaryCondition="false"/>
<species id="cpd19403_c" name="trans-Pent-2-enoyl-[acp]_C16H27N2O8PRS" compartment="Cytosol" charge="-1" boundaryCondition="false"/>
<species id="cpd19404_c" name="Pentanoyl-[acp]_C16H29N2O8PRS" compartment="Cytosol" charge="-1" boundaryCondition="false"/>
<species id="cpd19405_c" name="3-Oxoheptaanoyl-[acp]_C18H31N2O9PRS" compartment="Cytosol" charge="-1" boundaryCondition="false"/>
<species id="cpd19406_c" name="3-Hydroxyheptanoyl-[acp]_C18H33N2O9PRS" compartment="Cytosol" charge="-1" boundaryCondition="false"/>
<species id="cpd19407_c" name="trans-Hept-2-enoyl-[acp]_C18H31N2O8PRS" compartment="Cytosol" charge="-1" boundaryCondition="false"/>
<species id="cpd19408_c" name="Heptanoyl-[acp]_C18H33N2O8PRS" compartment="Cytosol" charge="-1" boundaryCondition="false"/>
<species id="cpd19409_c" name="3-Oxononanoyl-[acp]_C20H35N2O9PRS" compartment="Cytosol" charge="-1" boundaryCondition="false"/>
<species id="cpd19410_c" name="3-Hydroxynonanoyl-[acp]_C20H37N2O9PRS" compartment="Cytosol" charge="-1" boundaryCondition="false"/>
<species id="cpd19411_c" name="trans-Non-2-enoyl-[acp]_C20H35N2O8PRS" compartment="Cytosol" charge="-1" boundaryCondition="false"/>
<species id="cpd19412_c" name="Nonanoyl-[acp]_C20H37N2O8PRS" compartment="Cytosol" charge="-1" boundaryCondition="false"/>
<species id="cpd19413_c" name="3-Oxoundecanoyl-[acp]_C22H39N2O9PRS" compartment="Cytosol" charge="-1" boundaryCondition="false"/>
<species id="cpd19414_c" name="3-Hydroxyundecanoyl-[acp]_C22H41N2O9PRS" compartment="Cytosol" charge="-1" boundaryCondition="false"/>
<species id="cpd19415_c" name="trans-Undec-2-enoyl-[acp]_C22H39N2O8PRS" compartment="Cytosol" charge="-1" boundaryCondition="false"/>
<species id="cpd19416_c" name="Undecanoyl-[acp]_C22H41N2O8PRS" compartment="Cytosol" charge="-1" boundaryCondition="false"/>
<species id="cpd19417_c" name="3-Oxotridecanoyl-[acp]_C24H43N2O9PRS" compartment="Cytosol" charge="-1" boundaryCondition="false"/>
<species id="cpd19418_c" name="3-Hydroxytridecanoyl-[acp]_C24H45N2O9PRS" compartment="Cytosol" charge="-1" boundaryCondition="false"/>
<species id="cpd19419_c" name="trans-tridec-2-enoyl-[acp]_C24H43N2O8PRS" compartment="Cytosol" charge="-1" boundaryCondition="false"/>
<species id="cpd19420_c" name="Tridecanoyl-[acp]_C24H45N2O8PRS" compartment="Cytosol" charge="-1" boundaryCondition="false"/>
<species id="cpd19421_c" name="3-Oxopentadecanoyl-[acp]_C26H47N2O9PRS" compartment="Cytosol" charge="-1" boundaryCondition="false"/>
<species id="cpd19422_c" name="3-Hydroxypentadecanoyl-[acp]_C26H49N2O9PRS" compartment="Cytosol" charge="-1" boundaryCondition="false"/>
<species id="cpd19423_c" name="trans-Pentadec-2-enoyl-[acp]_C26H47N2O8PRS" compartment="Cytosol" charge="-1" boundaryCondition="false"/>
<species id="cpd19424_c" name="Pentadecanoyl-[acp]_C26H49N2O8PRS" compartment="Cytosol" charge="-1" boundaryCondition="false"/>
<species id="cpd19425_c" name="3-Oxoheptadecanoyl-[acp]_C28H51N2O9PRS" compartment="Cytosol" charge="-1" boundaryCondition="false"/>
<species id="cpd19426_c" name="3-Hydroxyheptadecanoyl-[acp]_C28H53N2O9PRS" compartment="Cytosol" charge="-1" boundaryCondition="false"/>
<species id="cpd19427_c" name="trans-Heptadec-2-enoyl-[acp]_C28H51N2O8PRS" compartment="Cytosol" charge="-1" boundaryCondition="false"/>
<species id="cpd19428_c" name="Heptadecanoyl-[acp]_C28H53N2O8PRS" compartment="Cytosol" charge="-1" boundaryCondition="false"/>
<species id="cpd19429_c" name="3-Oxononadecanoyl-[acp]_C30H55N2O9PRS" compartment="Cytosol" charge="-1" boundaryCondition="false"/>
<species id="cpd19430_c" name="3-Hydroxynonadecanoyl-[acp]_C30H57N2O9PRS" compartment="Cytosol" charge="-1" boundaryCondition="false"/>
<species id="cpd19431_c" name="trans-Nonadec-2-enoyl-[acp]_C30H55N2O8PRS" compartment="Cytosol" charge="-1" boundaryCondition="false"/>
<species id="cpd19432_c" name="Nonadecanoyl-[acp]_C30H57N2O8PRS" compartment="Cytosol" charge="-1" boundaryCondition="false"/>
<species id="cpd19433_c" name="3-Oxoundecadecanoyl-[acp]_C32H59N2O9PRS" compartment="Cytosol" charge="-1" boundaryCondition="false"/>
<species id="cpd19434_c" name="3-Hydroxyundecadecanoyl-[acp]_C32H61N2O9PRS" compartment="Cytosol" charge="-1" boundaryCondition="false"/>
<species id="cpd19435_c" name="trans-Undecadec-2-enoyl-[acp]_C32H59N2O8PRS" compartment="Cytosol" charge="-1" boundaryCondition="false"/>
<species id="cpd19436_c" name="Undecadecanoyl-[acp]_C32H61N2O8PRS" compartment="Cytosol" charge="-1" boundaryCondition="false"/>
<species id="cpd19470_c" name="Nonadecanoyl-CoA_C40H69N7O17P3S" compartment="Cytosol" charge="-3" boundaryCondition="false"/>
<species id="cpd19471_c" name="Undecadecanoyl-CoA_C42H73N7O17P3S" compartment="Cytosol" charge="-3" boundaryCondition="false"/>
<species id="cpd19500_c" name="Undec-3-enoyl-[acp]_C22H39N2O8PRS" compartment="Cytosol" charge="-1" boundaryCondition="false"/>
<species id="cpd19501_c" name="3-Oxotridec-5-enoyl-[acp]_C24H41N2O9PRS" compartment="Cytosol" charge="-1" boundaryCondition="false"/>
<species id="cpd19502_c" name="3-Hydroxytridec-5-enoyl-[acp]_C24H43N2O9PRS" compartment="Cytosol" charge="-1" boundaryCondition="false"/>
<species id="cpd19503_c" name="trans-tridec-2,5-dienoyl-[acp]_C24H41N2O8PRS" compartment="Cytosol" charge="-1" boundaryCondition="false"/>
<species id="cpd19504_c" name="Tridec-5-enoyl-[acp]_C24H43N2O8PRS" compartment="Cytosol" charge="-1" boundaryCondition="false"/>
<species id="cpd19505_c" name="3-Oxopentadec-7-enoyl-[acp]_C26H45N2O9PRS" compartment="Cytosol" charge="-1" boundaryCondition="false"/>
<species id="cpd19506_c" name="3-Hydroxypentadec-7-enoyl-[acp]_C26H47N2O9PRS" compartment="Cytosol" charge="-1" boundaryCondition="false"/>
<species id="cpd19507_c" name="trans-Pentadec-2,7-dienoyl-[acp]_C26H45N2O8PRS" compartment="Cytosol" charge="-1" boundaryCondition="false"/>
<species id="cpd19508_c" name="Pentadec-7-enoyl-[acp]_C26H47N2O8PRS" compartment="Cytosol" charge="-1" boundaryCondition="false"/>
<species id="cpd19509_c" name="3-Oxoheptadec-9-enoyl-[acp]_C28H49N2O9PRS" compartment="Cytosol" charge="-1" boundaryCondition="false"/>
<species id="cpd19510_c" name="3-Hydroxyheptadec-9-enoyl-[acp]_C28H51N2O9PRS" compartment="Cytosol" charge="-1" boundaryCondition="false"/>
<species id="cpd19511_c" name="trans-Heptadec-2,9-enoyl-[acp]_C28H49N2O8PRS" compartment="Cytosol" charge="-1" boundaryCondition="false"/>
<species id="cpd19512_c" name="Heptadec-9-enoyl-[acp]_C28H51N2O8PRS" compartment="Cytosol" charge="-1" boundaryCondition="false"/>
<species id="cpd19513_c" name="3-Oxononadec-11-enoyl-[acp]_C30H53N2O9PRS" compartment="Cytosol" charge="-1" boundaryCondition="false"/>
<species id="cpd19514_c" name="3-Hydroxynonadec-11-enoyl-[acp]_C30H55N2O9PRS" compartment="Cytosol" charge="-1" boundaryCondition="false"/>
<species id="cpd19515_c" name="trans-Nonadec-2,11-enoyl-[acp]_C30H53N2O8PRS" compartment="Cytosol" charge="-1" boundaryCondition="false"/>
<species id="cpd19516_c" name="Nonadec-11-enoyl-[acp]_C30H55N2O8PRS" compartment="Cytosol" charge="-1" boundaryCondition="false"/>
<species id="cpd19517_c" name="3-Oxoundecadec-13-enoyl-[acp]_C32H57N2O9PRS" compartment="Cytosol" charge="-1" boundaryCondition="false"/>
<species id="cpd19518_c" name="3-Hydroxyundecadec-13-enoyl-[acp]_C32H59N2O9PRS" compartment="Cytosol" charge="-1" boundaryCondition="false"/>
<species id="cpd19519_c" name="trans-Undecadec-2,13-enoyl-[acp]_C32H57N2O8PRS" compartment="Cytosol" charge="-1" boundaryCondition="false"/>
<species id="cpd19520_c" name="Undecadec-13-enoyl-[acp]_C32H59N2O8PRS" compartment="Cytosol" charge="-1" boundaryCondition="false"/>
<species id="cpd19550_c" name="Undecadec-13-enoyl-CoA_C42H71N7O17P3S" compartment="Cytosol" charge="-3" boundaryCondition="false"/>
<species id="cpd19749_c" name="Fatty-Acid_CO2R" compartment="Cytosol" charge="-1" boundaryCondition="false"/>
<species id="cpd19750_c" name="Acyl-CoA_C22H32N7O17P3RS" compartment="Cytosol" charge="-3" boundaryCondition="false"/>
<species id="cpd19751_c" name="1-Acyl-sn-Glycerol_3-phosphate_C4H7O7PR" compartment="Cytosol" charge="-1" boundaryCondition="false"/>
<species id="cpd19752_c" name="1,2-diacyl-sn-Glycerol_3-phosphate_C5H6O8PR2" compartment="Cytosol" charge="-1" boundaryCondition="false"/>
<species id="cpd19753_c" name="CDP-1,2-diacylglycerol_C14H17N3O15P2R2" compartment="Cytosol" charge="-2" boundaryCondition="false"/>
<species id="cpd19754_c" name="Phosphatidylglycerophosphate_diacyl_C8H12O13P2R2" compartment="Cytosol" charge="-2" boundaryCondition="false"/>
<species id="cpd19755_c" name="Phosphatidylglycerol_diacyl_C8H12O10PR2" compartment="Cytosol" charge="-1" boundaryCondition="false"/>
<species id="cpd19800_c" name="Octadecanoate_C18H35O2" compartment="Cytosol" charge="-1" boundaryCondition="false"/>
<species id="cpd19801_c" name="Octadecanaldehyde_C18H36O" compartment="Cytosol" charge="0" boundaryCondition="false"/>
<species id="cpd19802_c" name="Octadecanol_C18H38O" compartment="Cytosol" charge="0" boundaryCondition="false"/>
<species id="cpd19805_c" name="Nonadecanoate_C19H37O2" compartment="Cytosol" charge="-1" boundaryCondition="false"/>
<species id="cpd19806_c" name="Nonadecanaldehyde_C19H38O" compartment="Cytosol" charge="0" boundaryCondition="false"/>
<species id="cpd19807_c" name="Nonadecanol_C19H40O" compartment="Cytosol" charge="0" boundaryCondition="false"/>
<species id="cpd19810_c" name="Decadecanoate_C20H39O2" compartment="Cytosol" charge="-1" boundaryCondition="false"/>
<species id="cpd19811_c" name="Decadecanaldehyde_C20H40O" compartment="Cytosol" charge="0" boundaryCondition="false"/>
<species id="cpd19812_c" name="Decadecanol_C20H42O" compartment="Cytosol" charge="0" boundaryCondition="false"/>
<species id="cpd19815_c" name="Octadec-9-enoate_C18H33O2" compartment="Cytosol" charge="-1" boundaryCondition="false"/>
<species id="cpd19816_c" name="Octadec-9-enaldehyde_C18H34O" compartment="Cytosol" charge="0" boundaryCondition="false"/>
<species id="cpd19817_c" name="Octadec-9-enol_C18H36O" compartment="Cytosol" charge="0" boundaryCondition="false"/>
<species id="cpd19820_c" name="Decadec-11-enoate_C20H37O2" compartment="Cytosol" charge="-1" boundaryCondition="false"/>
<species id="cpd19821_c" name="Decadec-11-enaldehyde_C20H38O" compartment="Cytosol" charge="0" boundaryCondition="false"/>
<species id="cpd19822_c" name="Decadec-11-enol_C20H40O" compartment="Cytosol" charge="0" boundaryCondition="false"/>
<species id="cpd19825_c" name="Undecadec-13-enoate_C21H39O2" compartment="Cytosol" charge="-1" boundaryCondition="false"/>
<species id="cpd19826_c" name="Undecadec-13-enaldehyde_C21H40O" compartment="Cytosol" charge="0" boundaryCondition="false"/>
<species id="cpd19827_c" name="Undecadec-13-enol_C21H42O" compartment="Cytosol" charge="0" boundaryCondition="false"/>
<species id="cpd19899_c" name="Alcohol_HOR" compartment="Cytosol" charge="0" boundaryCondition="false"/>
<species id="cpd19900_c" name="1-Acyl-Glycerone_phosphate_C4H5O7PR" compartment="Cytosol" charge="-1" boundaryCondition="false"/>
<species id="cpd19901_c" name="1-Alkyl-Glycerone_phosphate_C3H5O6PR" compartment="Cytosol" charge="-1" boundaryCondition="false"/>
<species id="cpd19902_c" name="1-Alkyl-Glycerol_phosphate_C3H7O6PR" compartment="Cytosol" charge="-1" boundaryCondition="false"/>
<species id="cpd19903_c" name="1-Alkyl-2-Acyl-Glycerol_phosphate_C4H6O7PR2" compartment="Cytosol" charge="-1" boundaryCondition="false"/>
<species id="cpd19904_c" name="1,2-Dialkyl-Glycerol_phosphate_C3H6O6PR2" compartment="Cytosol" charge="-1" boundaryCondition="false"/>
<species id="cpd19910_c" name="CDP-1-alkylglycerol_C12H18N3O13P2R" compartment="Cytosol" charge="-2" boundaryCondition="false"/>
<species id="cpd19911_c" name="Phosphatidylglycerophosphate_alkyl_C6H13O11P2R" compartment="Cytosol" charge="-2" boundaryCondition="false"/>
<species id="cpd19912_c" name="Phosphatidylglycerol_alkyl_C6H13O8PR" compartment="Cytosol" charge="-1" boundaryCondition="false"/>
<species id="cpd19915_c" name="CDP-1,2-dialkylglycerol_C12H17N3O13P2R2" compartment="Cytosol" charge="-2" boundaryCondition="false"/>
<species id="cpd19916_c" name="Phosphatidylglycerophosphate_dialkyl_C6H12O11P2R2" compartment="Cytosol" charge="-2" boundaryCondition="false"/>
<species id="cpd19917_c" name="Phosphatidylglycerol_dialkyl_C6H12O8PR2" compartment="Cytosol" charge="-1" boundaryCondition="false"/>
<species id="cpd20000_c" name="Ester-lipid_" compartment="Cytosol" charge="-1" boundaryCondition="false"/>
<species id="cpd20001_c" name="Mono-ether-lipid_" compartment="Cytosol" charge="-1" boundaryCondition="false"/>
<species id="cpd20002_c" name="Di-ether-lipid_" compartment="Cytosol" charge="-1" boundaryCondition="false"/>
<species id="cpd17041_c" name="Protein_biosynthesis_" compartment="Cytosol" charge="0" boundaryCondition="false"/>
<species id="cpd17042_c" name="DNA_replication_" compartment="Cytosol" charge="0" boundaryCondition="false"/>
<species id="cpd17043_c" name="RNA_transcription_" compartment="Cytosol" charge="0" boundaryCondition="false"/>
<species id="cpd11640_b" name="Hydrogen_H2" compartment="Extracellular" charge="0" boundaryCondition="true"/>
<species id="cpd00254_b" name="Magnesium_Mg" compartment="Extracellular" charge="2" boundaryCondition="true"/>
<species id="cpd00971_b" name="Sodium_Na" compartment="Extracellular" charge="1" boundaryCondition="true"/>
<species id="cpd00067_b" name="H+_H" compartment="Extracellular" charge="1" boundaryCondition="true"/>
<species id="cpd00034_b" name="Zinc_Zn" compartment="Extracellular" charge="2" boundaryCondition="true"/>
<species id="cpd00149_b" name="Cobalt_Co" compartment="Extracellular" charge="2" boundaryCondition="true"/>
<species id="cpd00063_b" name="Calcium_Ca" compartment="Extracellular" charge="2" boundaryCondition="true"/>
<species id="cpd00001_b" name="H2O_H2O" compartment="Extracellular" charge="0" boundaryCondition="true"/>
<species id="cpd00007_b" name="Oxygen_O2" compartment="Extracellular" charge="0" boundaryCondition="true"/>
<species id="cpd00058_b" name="Copper2_Cu" compartment="Extracellular" charge="2" boundaryCondition="true"/>
<species id="cpd01012_b" name="Cadmium_Cd" compartment="Extracellular" charge="2" boundaryCondition="true"/>
<species id="cpd11574_b" name="Molybdate_H2MoO4" compartment="Extracellular" charge="0" boundaryCondition="true"/>
<species id="cpd00011_b" name="CO2_CO2" compartment="Extracellular" charge="0" boundaryCondition="true"/>
<species id="cpd00531_b" name="Hg2+_Hg" compartment="Extracellular" charge="2" boundaryCondition="true"/>
<species id="cpd00205_b" name="Potassium_K" compartment="Extracellular" charge="1" boundaryCondition="true"/>
<species id="cpd11416_b" name="Biomass_" compartment="Extracellular" charge="0" boundaryCondition="true"/>
<species id="cpd00099_b" name="Chloride_Cl" compartment="Extracellular" charge="-1" boundaryCondition="true"/>
<species id="cpd00009_b" name="Orthophosphate_HO4P" compartment="Extracellular" charge="-2" boundaryCondition="true"/>
<species id="cpd00075_b" name="Nitrite_NO2" compartment="Extracellular" charge="-1" boundaryCondition="true"/>
<species id="cpd00013_b" name="NH3_H4N" compartment="Extracellular" charge="1" boundaryCondition="true"/>
<species id="cpd10516_b" name="Fe3+_Fe" compartment="Extracellular" charge="3" boundaryCondition="true"/>
<species id="cpd10515_b" name="Fe2+_Fe" compartment="Extracellular" charge="2" boundaryCondition="true"/>
<species id="cpd00209_b" name="Nitrate_NO3" compartment="Extracellular" charge="-1" boundaryCondition="true"/>
<species id="cpd04097_b" name="Lead_Pb" compartment="Extracellular" charge="2" boundaryCondition="true"/>
<species id="cpd00030_b" name="Manganese_Mn" compartment="Extracellular" charge="2" boundaryCondition="true"/>
<species id="cpd00074_b" name="Sulfur_S" compartment="Extracellular" charge="0" boundaryCondition="true"/>
<species id="cpd00239_b" name="H2S_H2S" compartment="Extracellular" charge="0" boundaryCondition="true"/>
<species id="cpd00048_b" name="Sulfate_O4S" compartment="Extracellular" charge="-2" boundaryCondition="true"/>
<species id="cpd00268_b" name="Thiosulfate_O3S2" compartment="Extracellular" charge="-2" boundaryCondition="true"/>
<species id="cpd01414_b" name="Tetrathionate_O6S4" compartment="Extracellular" charge="-2" boundaryCondition="true"/>
</listOfSpecies>
<listOfReactions>
%%%%%%%%%%%%%%%%%%%%%%%%%%%%%%%%%%%%Here begins the description of the metabolic network of Aquifex aeolicus
%%%%%%Core carbon metabolism, including CO2 fixation (rTCA + partial WL), gluconeogenesis and the pentose phosphate pathway
%%%Folate CO2 uptake and reduction through a partial Wood-Ljungdahl pathway
<reaction id="rxn00371" name="Formate:NAD+ oxidoreductase" reversible="true">
<notes>
<html:p>GENE_ASSOCIATION:( peg.724  and  peg.726 )</html:p>
<html:p>PROTEIN_ASSOCIATION:fdoG+fdoI</html:p>
<html:p>SUBSYSTEM: Formate_dehydrogenase</html:p>
<html:p>PROTEIN_CLASS: 1.2.1.2</html:p>
</notes>
<listOfReactants>
<speciesReference species="cpd00003_c" stoichiometry="1"/>
<speciesReference species="cpd00047_c" stoichiometry="1"/>
</listOfReactants>
<listOfProducts>
<speciesReference species="cpd00004_c" stoichiometry="1"/>
<speciesReference species="cpd00011_c" stoichiometry="1"/>
</listOfProducts>
<kineticLaw>
	<math xmlns="http://www.w3.org/1998/Math/MathML">
			<ci> FLUX_VALUE </ci>
	</math>
	<listOfParameters>
		<parameter id="LOWER_BOUND" value="-10000" units="mmol_per_gDW_per_hr"/>
		<parameter id="UPPER_BOUND" value="10000" units="mmol_per_gDW_per_hr"/>
		<parameter id="OBJECTIVE_COEFFICIENT" value="0.0"/>
		<parameter id="FLUX_VALUE" value="0.0" units="mmol_per_gDW_per_hr"/>
	</listOfParameters>
</kineticLaw>
</reaction>
<reaction id="rxn16009" name="formate dehydrogenase (2-demethylmenaquinone-7: 2 protons)" reversible="false">
<notes>
<html:p>GENE_ASSOCIATION:( peg.724  and  peg.726 )</html:p>
<html:p>PROTEIN_ASSOCIATION:fdoG+fdoI</html:p>
<html:p>SUBSYSTEM: NONE</html:p>
<html:p>PROTEIN_CLASS: 1.2.2.1</html:p>
</notes>
<listOfReactants>
<speciesReference species="cpd00047_c" stoichiometry="1"/>
<speciesReference species="cpd00067_c" stoichiometry="3"/>
<speciesReference species="cpd11425_c" stoichiometry="1"/>
</listOfReactants>
<listOfProducts>
<speciesReference species="cpd00011_c" stoichiometry="1"/>
<speciesReference species="cpd00067_e" stoichiometry="2"/>
<speciesReference species="cpd19000_c" stoichiometry="1"/>
</listOfProducts>
<kineticLaw>
	<math xmlns="http://www.w3.org/1998/Math/MathML">
			<ci> FLUX_VALUE </ci>
	</math>
	<listOfParameters>
		<parameter id="LOWER_BOUND" value="0" units="mmol_per_gDW_per_hr"/>
		<parameter id="UPPER_BOUND" value="10000" units="mmol_per_gDW_per_hr"/>
		<parameter id="OBJECTIVE_COEFFICIENT" value="0.0"/>
		<parameter id="FLUX_VALUE" value="0.0" units="mmol_per_gDW_per_hr"/>
	</listOfParameters>
</kineticLaw>
</reaction>
<reaction id="rxn16010" name="formate dehydrogenase (menaquinone-7: 2 protons)" reversible="false">
<notes>
<html:p>GENE_ASSOCIATION:( peg.724  and  peg.726 )</html:p>
<html:p>PROTEIN_ASSOCIATION:fdoG+fdoI</html:p>
<html:p>SUBSYSTEM: NONE</html:p>
<html:p>PROTEIN_CLASS: 1.2.2.1</html:p>
</notes>
<listOfReactants>
<speciesReference species="cpd00047_c" stoichiometry="1"/>
<speciesReference species="cpd00067_c" stoichiometry="3"/>
<speciesReference species="cpd11606_c" stoichiometry="1"/>
</listOfReactants>
<listOfProducts>
<speciesReference species="cpd00011_c" stoichiometry="1"/>
<speciesReference species="cpd00067_e" stoichiometry="2"/>
<speciesReference species="cpd11451_c" stoichiometry="1"/>
</listOfProducts>
<kineticLaw>
	<math xmlns="http://www.w3.org/1998/Math/MathML">
			<ci> FLUX_VALUE </ci>
	</math>
	<listOfParameters>
		<parameter id="LOWER_BOUND" value="0" units="mmol_per_gDW_per_hr"/>
		<parameter id="UPPER_BOUND" value="10000" units="mmol_per_gDW_per_hr"/>
		<parameter id="OBJECTIVE_COEFFICIENT" value="0.0"/>
		<parameter id="FLUX_VALUE" value="0.0" units="mmol_per_gDW_per_hr"/>
	</listOfParameters>
</kineticLaw>
</reaction>
<reaction id="rxn99999" name="hypothetical 5-formyltetrahydrofolate synthase" reversible="true">
<notes>
<html:p>GENE_ASSOCIATION: Gapfill_RB</html:p>
<html:p>PROTEIN_ASSOCIATION: Gapfill_RB</html:p>
<html:p>SUBSYSTEM: One-carbon_metabolism_by_folates</html:p>
<html:p>PROTEIN_CLASS: </html:p>
</notes>
<listOfReactants>
<speciesReference species="cpd02197_c" stoichiometry="1"/>
<speciesReference species="cpd00001_c" stoichiometry="1"/>
</listOfReactants>
<listOfProducts>
<speciesReference species="cpd00047_c" stoichiometry="1"/>
<speciesReference species="cpd00087_c" stoichiometry="1"/>
<speciesReference species="cpd00067_c" stoichiometry="1"/>
</listOfProducts>
<kineticLaw>
	<math xmlns="http://www.w3.org/1998/Math/MathML">
			<ci> FLUX_VALUE </ci>
	</math>
	<listOfParameters>
		<parameter id="LOWER_BOUND" value="-10000" units="mmol_per_gDW_per_hr"/>
		<parameter id="UPPER_BOUND" value="10000" units="mmol_per_gDW_per_hr"/>
		<parameter id="OBJECTIVE_COEFFICIENT" value="0.0"/>
		<parameter id="FLUX_VALUE" value="0.0" units="mmol_per_gDW_per_hr"/>
	</listOfParameters>
</kineticLaw>
</reaction>
<reaction id="rxn01653" name="5-Formyltetrahydrofolate cyclo-ligase (ADP-forming)" reversible="false">
<notes>
<html:p>GENE_ASSOCIATION:peg.1202</html:p>
<html:p>PROTEIN_ASSOCIATION:peg.1202</html:p>
<html:p>SUBSYSTEM: One-carbon_metabolism_by_folates</html:p>
<html:p>PROTEIN_CLASS: 6.3.3.2</html:p>
</notes>
<listOfReactants>
<speciesReference species="cpd00002_c" stoichiometry="1"/>
<speciesReference species="cpd02197_c" stoichiometry="1"/>
</listOfReactants>
<listOfProducts>
<speciesReference species="cpd00008_c" stoichiometry="1"/>
<speciesReference species="cpd00009_c" stoichiometry="1"/>
<speciesReference species="cpd00347_c" stoichiometry="1"/>
</listOfProducts>
<kineticLaw>
	<math xmlns="http://www.w3.org/1998/Math/MathML">
			<ci> FLUX_VALUE </ci>
	</math>
	<listOfParameters>
		<parameter id="LOWER_BOUND" value="0" units="mmol_per_gDW_per_hr"/>
		<parameter id="UPPER_BOUND" value="10000" units="mmol_per_gDW_per_hr"/>
		<parameter id="OBJECTIVE_COEFFICIENT" value="0.0"/>
		<parameter id="FLUX_VALUE" value="0.0" units="mmol_per_gDW_per_hr"/>
	</listOfParameters>
</kineticLaw>
</reaction>
<reaction id="rxn00690" name="formate-tetrahydrofolate ligase" reversible="true">
<notes>
<html:p>GENE_ASSOCIATION:Gapfill_RB</html:p>
<html:p>PROTEIN_ASSOCIATION:Gapfill_RB</html:p>
<html:p>SUBSYSTEM: One-carbon_metabolism_by_folates</html:p>
<html:p>PROTEIN_CLASS: 6.3.4.3</html:p>
</notes>
<listOfReactants>
<speciesReference species="cpd00002_c" stoichiometry="1"/>
<speciesReference species="cpd00047_c" stoichiometry="1"/>
<speciesReference species="cpd00087_c" stoichiometry="1"/>
</listOfReactants>
<listOfProducts>
<speciesReference species="cpd00008_c" stoichiometry="1"/>
<speciesReference species="cpd00009_c" stoichiometry="1"/>
<speciesReference species="cpd00201_c" stoichiometry="1"/>
</listOfProducts>
<kineticLaw>
	<math xmlns="http://www.w3.org/1998/Math/MathML">
			<ci> FLUX_VALUE </ci>
	</math>
	<listOfParameters>
		<parameter id="LOWER_BOUND" value="-10000" units="mmol_per_gDW_per_hr"/>
		<parameter id="UPPER_BOUND" value="10000" units="mmol_per_gDW_per_hr"/>
		<parameter id="OBJECTIVE_COEFFICIENT" value="0.0"/>
		<parameter id="FLUX_VALUE" value="0.0" units="mmol_per_gDW_per_hr"/>
	</listOfParameters>
</kineticLaw>
</reaction>
<reaction id="rxn01211" name="5,10-Methenyltetrahydrofolate 5-hydrolase (cyclizing)" reversible="true">
<notes>
<html:p>GENE_ASSOCIATION:peg.1319</html:p>
<html:p>PROTEIN_ASSOCIATION:folD</html:p>
<html:p>SUBSYSTEM: One-carbon_metabolism_by_folates</html:p>
<html:p>PROTEIN_CLASS: 3.5.4.9</html:p>
</notes>
<listOfReactants>
<speciesReference species="cpd00001_c" stoichiometry="1"/>
<speciesReference species="cpd00347_c" stoichiometry="1"/>
</listOfReactants>
<listOfProducts>
<speciesReference species="cpd00067_c" stoichiometry="1"/>
<speciesReference species="cpd00201_c" stoichiometry="1"/>
</listOfProducts>
<kineticLaw>
	<math xmlns="http://www.w3.org/1998/Math/MathML">
			<ci> FLUX_VALUE </ci>
	</math>
	<listOfParameters>
		<parameter id="LOWER_BOUND" value="-10000" units="mmol_per_gDW_per_hr"/>
		<parameter id="UPPER_BOUND" value="10000" units="mmol_per_gDW_per_hr"/>
		<parameter id="OBJECTIVE_COEFFICIENT" value="0.0"/>
		<parameter id="FLUX_VALUE" value="0.0" units="mmol_per_gDW_per_hr"/>
	</listOfParameters>
</kineticLaw>
</reaction>
<reaction id="rxn00907" name="5,10-methylenetetrahydrofolate:NADP+ oxidoreductase" reversible="true">
<notes>
<html:p>GENE_ASSOCIATION:peg.1319</html:p>
<html:p>PROTEIN_ASSOCIATION:folD</html:p>
<html:p>SUBSYSTEM: One-carbon_metabolism_by_folates</html:p>
<html:p>PROTEIN_CLASS: 1.5.1.5</html:p>
</notes>
<listOfReactants>
<speciesReference species="cpd00006_c" stoichiometry="1"/>
<speciesReference species="cpd00125_c" stoichiometry="1"/>
</listOfReactants>
<listOfProducts>
<speciesReference species="cpd00005_c" stoichiometry="1"/>
<speciesReference species="cpd00347_c" stoichiometry="1"/>
</listOfProducts>
<kineticLaw>
	<math xmlns="http://www.w3.org/1998/Math/MathML">
			<ci> FLUX_VALUE </ci>
	</math>
	<listOfParameters>
		<parameter id="LOWER_BOUND" value="-10000" units="mmol_per_gDW_per_hr"/>
		<parameter id="UPPER_BOUND" value="10000" units="mmol_per_gDW_per_hr"/>
		<parameter id="OBJECTIVE_COEFFICIENT" value="0.0"/>
		<parameter id="FLUX_VALUE" value="0.0" units="mmol_per_gDW_per_hr"/>
	</listOfParameters>
</kineticLaw>
</reaction>
<reaction id="rxn04954" name="5-methyltetrahydrofolate:NAD+ oxidoreductase" reversible="true">
<notes>
<html:p>GENE_ASSOCIATION:peg.1002</html:p>
<html:p>PROTEIN_ASSOCIATION:metF</html:p>
<html:p>SUBSYSTEM: One-carbon_metabolism_by_folates</html:p>
<html:p>PROTEIN_CLASS: 1.5.1.20</html:p>
</notes>
<listOfReactants>
<speciesReference species="cpd00003_c" stoichiometry="1"/>
<speciesReference species="cpd00345_c" stoichiometry="1"/>
</listOfReactants>
<listOfProducts>
<speciesReference species="cpd00004_c" stoichiometry="1"/>
<speciesReference species="cpd00067_c" stoichiometry="1"/>
<speciesReference species="cpd00125_c" stoichiometry="1"/>
</listOfProducts>
<kineticLaw>
	<math xmlns="http://www.w3.org/1998/Math/MathML">
			<ci> FLUX_VALUE </ci>
	</math>
	<listOfParameters>
		<parameter id="LOWER_BOUND" value="-10000" units="mmol_per_gDW_per_hr"/>
		<parameter id="UPPER_BOUND" value="10000" units="mmol_per_gDW_per_hr"/>
		<parameter id="OBJECTIVE_COEFFICIENT" value="0.0"/>
		<parameter id="FLUX_VALUE" value="0.0" units="mmol_per_gDW_per_hr"/>
	</listOfParameters>
</kineticLaw>
</reaction>
<reaction id="rxn00910" name="5-methyltetrahydrofolate:NADP+ oxidoreductase" reversible="true">
<notes>
<html:p>GENE_ASSOCIATION:peg.1002</html:p>
<html:p>PROTEIN_ASSOCIATION:metF</html:p>
<html:p>SUBSYSTEM: One-carbon_metabolism_by_folates</html:p>
<html:p>PROTEIN_CLASS: 1.5.1.20</html:p>
</notes>
<listOfReactants>
<speciesReference species="cpd00006_c" stoichiometry="1"/>
<speciesReference species="cpd00345_c" stoichiometry="1"/>
</listOfReactants>
<listOfProducts>
<speciesReference species="cpd00005_c" stoichiometry="1"/>
<speciesReference species="cpd00067_c" stoichiometry="1"/>
<speciesReference species="cpd00125_c" stoichiometry="1"/>
</listOfProducts>
<kineticLaw>
	<math xmlns="http://www.w3.org/1998/Math/MathML">
			<ci> FLUX_VALUE </ci>
	</math>
	<listOfParameters>
		<parameter id="LOWER_BOUND" value="-10000" units="mmol_per_gDW_per_hr"/>
		<parameter id="UPPER_BOUND" value="10000" units="mmol_per_gDW_per_hr"/>
		<parameter id="OBJECTIVE_COEFFICIENT" value="0.0"/>
		<parameter id="FLUX_VALUE" value="0.0" units="mmol_per_gDW_per_hr"/>
	</listOfParameters>
</kineticLaw>
</reaction>
<reaction id="rxn00691" name="10-Formyltetrahydrofolate amidohydrolase" reversible="false">
<notes>
<html:p>GENE_ASSOCIATION:peg.1262</html:p>
<html:p>PROTEIN_ASSOCIATION:purU</html:p>
<html:p>SUBSYSTEM: One-carbon_metabolism_by_folates</html:p>
<html:p>PROTEIN_CLASS: 3.5.1.10</html:p>
</notes>
<listOfReactants>
<speciesReference species="cpd00001_c" stoichiometry="1"/>
<speciesReference species="cpd00201_c" stoichiometry="1"/>
</listOfReactants>
<listOfProducts>
<speciesReference species="cpd00047_c" stoichiometry="1"/>
<speciesReference species="cpd00067_c" stoichiometry="1"/>
<speciesReference species="cpd00087_c" stoichiometry="1"/>
</listOfProducts>
<kineticLaw>
	<math xmlns="http://www.w3.org/1998/Math/MathML">
			<ci> FLUX_VALUE </ci>
	</math>
	<listOfParameters>
		<parameter id="LOWER_BOUND" value="0" units="mmol_per_gDW_per_hr"/>
		<parameter id="UPPER_BOUND" value="10000" units="mmol_per_gDW_per_hr"/>
		<parameter id="OBJECTIVE_COEFFICIENT" value="0.0"/>
		<parameter id="FLUX_VALUE" value="0.0" units="mmol_per_gDW_per_hr"/>
	</listOfParameters>
</kineticLaw>
</reaction>
%%%rTCA cycle as main carbon-fixation pathway
<reaction id="rxn05938" name="Pyruvate synthase" reversible="true">
<notes>
<html:p>GENE_ASSOCIATION:GAP_FILLING_RB</html:p>
<html:p>PROTEIN_ASSOCIATION:GAP_FILLING_RB</html:p>
<html:p>SUBSYSTEM: rTCA_Cycle</html:p>
<html:p>PROTEIN_CLASS: 1.2.7.1</html:p>
</notes>
<listOfReactants>
<speciesReference species="cpd00067_c" stoichiometry="1"/>
<speciesReference species="cpd00022_c" stoichiometry="1"/>
<speciesReference species="cpd00011_c" stoichiometry="1"/>
<speciesReference species="cpd11620_c" stoichiometry="1"/>
</listOfReactants>
<listOfProducts>
<speciesReference species="cpd00010_c" stoichiometry="1"/>
<speciesReference species="cpd00020_c" stoichiometry="1"/>
<speciesReference species="cpd11621_c" stoichiometry="1"/>
</listOfProducts>
<kineticLaw>
	<math xmlns="http://www.w3.org/1998/Math/MathML">
			<ci> FLUX_VALUE </ci>
	</math>
	<listOfParameters>
		<parameter id="LOWER_BOUND" value="-10000" units="mmol_per_gDW_per_hr"/>
		<parameter id="UPPER_BOUND" value="10000" units="mmol_per_gDW_per_hr"/>
		<parameter id="OBJECTIVE_COEFFICIENT" value="0.0"/>
		<parameter id="FLUX_VALUE" value="0.0" units="mmol_per_gDW_per_hr"/>
	</listOfParameters>
</kineticLaw>
</reaction>
<reaction id="rxn00250" name="Pyruvate:carbon-dioxide ligase (ADP-forming)" reversible="true">
<notes>
<html:p>GENE_ASSOCIATION:( ( peg.1029 )  or  ( peg.1063  and  peg.1064 )  or  ( peg.1124 ) )</html:p>
<html:p>PROTEIN_ASSOCIATION:peg.1029</html:p>
<html:p>SUBSYSTEM: rTCA_Cycle</html:p>
<html:p>PROTEIN_CLASS: 6.4.1.1</html:p>
</notes>
<listOfReactants>
<speciesReference species="cpd00002_c" stoichiometry="1"/>
<speciesReference species="cpd00020_c" stoichiometry="1"/>
<speciesReference species="cpd00242_c" stoichiometry="1"/>
</listOfReactants>
<listOfProducts>
<speciesReference species="cpd00008_c" stoichiometry="1"/>
<speciesReference species="cpd00009_c" stoichiometry="1"/>
<speciesReference species="cpd00032_c" stoichiometry="1"/>
<speciesReference species="cpd00067_c" stoichiometry="1"/>
</listOfProducts>
<kineticLaw>
	<math xmlns="http://www.w3.org/1998/Math/MathML">
			<ci> FLUX_VALUE </ci>
	</math>
	<listOfParameters>
		<parameter id="LOWER_BOUND" value="-10000" units="mmol_per_gDW_per_hr"/>
		<parameter id="UPPER_BOUND" value="10000" units="mmol_per_gDW_per_hr"/>
		<parameter id="OBJECTIVE_COEFFICIENT" value="0.0"/>
		<parameter id="FLUX_VALUE" value="0.0" units="mmol_per_gDW_per_hr"/>
	</listOfParameters>
</kineticLaw>
</reaction>
<reaction id="rxn00248" name="(S)-malate:NAD+ oxidoreductase" reversible="true">
<notes>
<html:p>GENE_ASSOCIATION:( ( peg.1162 )  or  ( peg.1236 ) )</html:p>
<html:p>PROTEIN_ASSOCIATION:peg.1162</html:p>
<html:p>SUBSYSTEM: rTCA_Cycle</html:p>
<html:p>PROTEIN_CLASS: 1.1.1.37</html:p>
</notes>
<listOfReactants>
<speciesReference species="cpd00003_c" stoichiometry="1"/>
<speciesReference species="cpd00130_c" stoichiometry="1"/>
</listOfReactants>
<listOfProducts>
<speciesReference species="cpd00004_c" stoichiometry="1"/>
<speciesReference species="cpd00032_c" stoichiometry="1"/>
<speciesReference species="cpd00067_c" stoichiometry="1"/>
</listOfProducts>
<kineticLaw>
	<math xmlns="http://www.w3.org/1998/Math/MathML">
			<ci> FLUX_VALUE </ci>
	</math>
	<listOfParameters>
		<parameter id="LOWER_BOUND" value="-10000" units="mmol_per_gDW_per_hr"/>
		<parameter id="UPPER_BOUND" value="10000" units="mmol_per_gDW_per_hr"/>
		<parameter id="OBJECTIVE_COEFFICIENT" value="0.0"/>
		<parameter id="FLUX_VALUE" value="0.0" units="mmol_per_gDW_per_hr"/>
	</listOfParameters>
</kineticLaw>
</reaction>
<reaction id="rxn00799" name="(S)-Malate hydro-lyase" reversible="true">
<notes>
<html:p>GENE_ASSOCIATION:( ( peg.1171 )  or  ( peg.1235 ) )</html:p>
<html:p>PROTEIN_ASSOCIATION:fumX</html:p>
<html:p>SUBSYSTEM: rTCA_Cycle</html:p>
<html:p>PROTEIN_CLASS: 4.2.1.2</html:p>
</notes>
<listOfReactants>
<speciesReference species="cpd00130_c" stoichiometry="1"/>
</listOfReactants>
<listOfProducts>
<speciesReference species="cpd00001_c" stoichiometry="1"/>
<speciesReference species="cpd00106_c" stoichiometry="1"/>
</listOfProducts>
<kineticLaw>
	<math xmlns="http://www.w3.org/1998/Math/MathML">
			<ci> FLUX_VALUE </ci>
	</math>
	<listOfParameters>
		<parameter id="LOWER_BOUND" value="-10000" units="mmol_per_gDW_per_hr"/>
		<parameter id="UPPER_BOUND" value="10000" units="mmol_per_gDW_per_hr"/>
		<parameter id="OBJECTIVE_COEFFICIENT" value="0.0"/>
		<parameter id="FLUX_VALUE" value="0.0" units="mmol_per_gDW_per_hr"/>
	</listOfParameters>
</kineticLaw>
</reaction>
<reaction id="rxn00288" name="Succinate:(acceptor) oxidoreductase" reversible="true">
<notes>
<html:p>GENE_ASSOCIATION:( ( peg.403  and  peg.430 )  or  ( peg.430  and  peg.467 ) )</html:p>
<html:p>PROTEIN_ASSOCIATION:peg.403+frdA</html:p>
<html:p>SUBSYSTEM: rTCA_Cycle</html:p>
<html:p>PROTEIN_CLASS: 1.3.99.1</html:p>
</notes>
<listOfReactants>
<speciesReference species="cpd00015_c" stoichiometry="1"/>
<speciesReference species="cpd00036_c" stoichiometry="1"/>
</listOfReactants>
<listOfProducts>
<speciesReference species="cpd00106_c" stoichiometry="1"/>
<speciesReference species="cpd00982_c" stoichiometry="1"/>
</listOfProducts>
<kineticLaw>
	<math xmlns="http://www.w3.org/1998/Math/MathML">
			<ci> FLUX_VALUE </ci>
	</math>
	<listOfParameters>
		<parameter id="LOWER_BOUND" value="-10000" units="mmol_per_gDW_per_hr"/>
		<parameter id="UPPER_BOUND" value="10000" units="mmol_per_gDW_per_hr"/>
		<parameter id="OBJECTIVE_COEFFICIENT" value="0.0"/>
		<parameter id="FLUX_VALUE" value="0.0" units="mmol_per_gDW_per_hr"/>
	</listOfParameters>
</kineticLaw>
</reaction>
<reaction id="rxn16019" name="fumarate reductase (demethylmenaquinone)" reversible="true">
<notes>
<html:p>GENE_ASSOCIATION:( ( peg.403  and  peg.430 )  or  ( peg.430 )  or  ( peg.430  and  peg.467 ) )</html:p>
<html:p>PROTEIN_ASSOCIATION:peg.403+frdA</html:p>
<html:p>SUBSYSTEM: rTCA_Cycle</html:p>
<html:p>PROTEIN_CLASS: 1.3.99.1</html:p>
</notes>
<listOfReactants>
<speciesReference species="cpd00036_c" stoichiometry="1"/>
<speciesReference species="cpd11425_c" stoichiometry="1"/>
</listOfReactants>
<listOfProducts>
<speciesReference species="cpd00106_c" stoichiometry="1"/>
<speciesReference species="cpd19000_c" stoichiometry="1"/>
</listOfProducts>
<kineticLaw>
	<math xmlns="http://www.w3.org/1998/Math/MathML">
			<ci> FLUX_VALUE </ci>
	</math>
	<listOfParameters>
		<parameter id="LOWER_BOUND" value="-10000" units="mmol_per_gDW_per_hr"/>
		<parameter id="UPPER_BOUND" value="10000" units="mmol_per_gDW_per_hr"/>
		<parameter id="OBJECTIVE_COEFFICIENT" value="0.0"/>
		<parameter id="FLUX_VALUE" value="0.0" units="mmol_per_gDW_per_hr"/>
	</listOfParameters>
</kineticLaw>
</reaction>
<reaction id="rxn16020" name="fumarate reductase" reversible="true">
<notes>
<html:p>GENE_ASSOCIATION:( ( peg.403  and  peg.430 )  or  ( peg.430 )  or  ( peg.430  and  peg.467 ) )</html:p>
<html:p>PROTEIN_ASSOCIATION:peg.403+frdA</html:p>
<html:p>SUBSYSTEM: rTCA_Cycle</html:p>
<html:p>PROTEIN_CLASS: 1.3.99.1</html:p>
</notes>
<listOfReactants>
<speciesReference species="cpd00106_c" stoichiometry="1"/>
<speciesReference species="cpd11451_c" stoichiometry="1"/>
</listOfReactants>
<listOfProducts>
<speciesReference species="cpd00036_c" stoichiometry="1"/>
<speciesReference species="cpd11606_c" stoichiometry="1"/>
</listOfProducts>
<kineticLaw>
	<math xmlns="http://www.w3.org/1998/Math/MathML">
			<ci> FLUX_VALUE </ci>
	</math>
	<listOfParameters>
		<parameter id="LOWER_BOUND" value="-10000" units="mmol_per_gDW_per_hr"/>
		<parameter id="UPPER_BOUND" value="10000" units="mmol_per_gDW_per_hr"/>
		<parameter id="OBJECTIVE_COEFFICIENT" value="0.0"/>
		<parameter id="FLUX_VALUE" value="0.0" units="mmol_per_gDW_per_hr"/>
	</listOfParameters>
</kineticLaw>
</reaction>
<reaction id="rxn00285" name="Succinate:CoA ligase (ADP-forming)" reversible="true">
<notes>
<html:p>GENE_ASSOCIATION:peg.1312</html:p>
<html:p>PROTEIN_ASSOCIATION:peg.1312</html:p>
<html:p>SUBSYSTEM: rTCA_Cycle</html:p>
<html:p>PROTEIN_CLASS: 6.2.1.5</html:p>
</notes>
<listOfReactants>
<speciesReference species="cpd00002_c" stoichiometry="1"/>
<speciesReference species="cpd00010_c" stoichiometry="1"/>
<speciesReference species="cpd00036_c" stoichiometry="1"/>
</listOfReactants>
<listOfProducts>
<speciesReference species="cpd00008_c" stoichiometry="1"/>
<speciesReference species="cpd00009_c" stoichiometry="1"/>
<speciesReference species="cpd00078_c" stoichiometry="1"/>
</listOfProducts>
<kineticLaw>
	<math xmlns="http://www.w3.org/1998/Math/MathML">
			<ci> FLUX_VALUE </ci>
	</math>
	<listOfParameters>
		<parameter id="LOWER_BOUND" value="-10000" units="mmol_per_gDW_per_hr"/>
		<parameter id="UPPER_BOUND" value="10000" units="mmol_per_gDW_per_hr"/>
		<parameter id="OBJECTIVE_COEFFICIENT" value="0.0"/>
		<parameter id="FLUX_VALUE" value="0.0" units="mmol_per_gDW_per_hr"/>
	</listOfParameters>
</kineticLaw>
</reaction>
<reaction id="rxn05939" name="2-Oxoglutarate:Ferredoxin oxidoreductase" reversible="true">
<notes>
<html:p>GENE_ASSOCIATION:GAP_FILLING_RB2010</html:p>
<html:p>PROTEIN_ASSOCIATION:GAP_FILLING_RB2010</html:p>
<html:p>SUBSYSTEM: rTCA_Cycle</html:p>
<html:p>PROTEIN_CLASS: 1.2.7.3</html:p>
</notes>
<listOfReactants>
<speciesReference species="cpd00011_c" stoichiometry="1"/>
<speciesReference species="cpd00067_c" stoichiometry="1"/>
<speciesReference species="cpd00078_c" stoichiometry="1"/>
<speciesReference species="cpd11620_c" stoichiometry="1"/>
</listOfReactants>
<listOfProducts>
<speciesReference species="cpd00010_c" stoichiometry="1"/>
<speciesReference species="cpd00024_c" stoichiometry="1"/>
<speciesReference species="cpd11621_c" stoichiometry="1"/>
</listOfProducts>
<kineticLaw>
	<math xmlns="http://www.w3.org/1998/Math/MathML">
			<ci> FLUX_VALUE </ci>
	</math>
	<listOfParameters>
		<parameter id="LOWER_BOUND" value="-10000" units="mmol_per_gDW_per_hr"/>
		<parameter id="UPPER_BOUND" value="10000" units="mmol_per_gDW_per_hr"/>
		<parameter id="OBJECTIVE_COEFFICIENT" value="0.0"/>
		<parameter id="FLUX_VALUE" value="0.0" units="mmol_per_gDW_per_hr"/>
	</listOfParameters>
</kineticLaw>
</reaction>
<reaction id="rxn11735" name="2-oxoglutarate:carbon-dioxide ligase (ADP-forming)" reversible="true">
<notes>
<html:p>GENE_ASSOCIATION:( ( peg.1029 )  or  ( peg.1063  and  peg.1064 )  or  ( peg.1124 ) )</html:p>
<html:p>PROTEIN_ASSOCIATION:peg.1029</html:p>
<html:p>SUBSYSTEM: rTCA_Cycle</html:p>
<html:p>PROTEIN_CLASS: 6.4.1.7</html:p>
</notes>
<listOfReactants>
<speciesReference species="cpd00002_c" stoichiometry="1"/>
<speciesReference species="cpd00024_c" stoichiometry="1"/>
<speciesReference species="cpd00242_c" stoichiometry="1"/>
</listOfReactants>
<listOfProducts>
<speciesReference species="cpd00008_c" stoichiometry="1"/>
<speciesReference species="cpd00009_c" stoichiometry="1"/>
<speciesReference species="cpd03187_c" stoichiometry="1"/>
<speciesReference species="cpd00067_c" stoichiometry="1"/>
</listOfProducts>
<kineticLaw>
	<math xmlns="http://www.w3.org/1998/Math/MathML">
			<ci> FLUX_VALUE </ci>
	</math>
	<listOfParameters>
		<parameter id="LOWER_BOUND" value="-10000" units="mmol_per_gDW_per_hr"/>
		<parameter id="UPPER_BOUND" value="10000" units="mmol_per_gDW_per_hr"/>
		<parameter id="OBJECTIVE_COEFFICIENT" value="0.0"/>
		<parameter id="FLUX_VALUE" value="0.0" units="mmol_per_gDW_per_hr"/>
	</listOfParameters>
</kineticLaw>
</reaction>
<reaction id="rxn01387" name="Isocitrate:NADP+ oxidoreductase (decarboxylating)" reversible="true">
<notes>
<html:p>GENE_ASSOCIATION:peg.1060</html:p>
<html:p>PROTEIN_ASSOCIATION:icd</html:p>
<html:p>SUBSYSTEM: rTCA_Cycle</html:p>
<html:p>PROTEIN_CLASS: 1.1.1.42</html:p>
</notes>
<listOfReactants>
<speciesReference species="cpd00006_c" stoichiometry="1"/>
<speciesReference species="cpd00260_c" stoichiometry="1"/>
</listOfReactants>
<listOfProducts>
<speciesReference species="cpd00005_c" stoichiometry="1"/>
<speciesReference species="cpd00067_c" stoichiometry="1"/>
<speciesReference species="cpd03187_c" stoichiometry="1"/>
</listOfProducts>
<kineticLaw>
	<math xmlns="http://www.w3.org/1998/Math/MathML">
			<ci> FLUX_VALUE </ci>
	</math>
	<listOfParameters>
		<parameter id="LOWER_BOUND" value="-10000" units="mmol_per_gDW_per_hr"/>
		<parameter id="UPPER_BOUND" value="10000" units="mmol_per_gDW_per_hr"/>
		<parameter id="OBJECTIVE_COEFFICIENT" value="0.0"/>
		<parameter id="FLUX_VALUE" value="0.0" units="mmol_per_gDW_per_hr"/>
	</listOfParameters>
</kineticLaw>
</reaction>
<reaction id="rxn01388" name="isocitrate hydro-lyase" reversible="true">
<notes>
<html:p>GENE_ASSOCIATION:peg.1237</html:p>
<html:p>PROTEIN_ASSOCIATION:aco</html:p>
<html:p>SUBSYSTEM: rTCA_Cycle</html:p>
<html:p>PROTEIN_CLASS: 4.2.1.3</html:p>
</notes>
<listOfReactants>
<speciesReference species="cpd00260_c" stoichiometry="1"/>
</listOfReactants>
<listOfProducts>
<speciesReference species="cpd00001_c" stoichiometry="1"/>
<speciesReference species="cpd00331_c" stoichiometry="1"/>
</listOfProducts>
<kineticLaw>
	<math xmlns="http://www.w3.org/1998/Math/MathML">
			<ci> FLUX_VALUE </ci>
	</math>
	<listOfParameters>
		<parameter id="LOWER_BOUND" value="-10000" units="mmol_per_gDW_per_hr"/>
		<parameter id="UPPER_BOUND" value="10000" units="mmol_per_gDW_per_hr"/>
		<parameter id="OBJECTIVE_COEFFICIENT" value="0.0"/>
		<parameter id="FLUX_VALUE" value="0.0" units="mmol_per_gDW_per_hr"/>
	</listOfParameters>
</kineticLaw>
</reaction>
<reaction id="rxn00974" name="cis-aconitate hydro-ligase" reversible="true">
<notes>
<html:p>GENE_ASSOCIATION:peg.1237</html:p>
<html:p>PROTEIN_ASSOCIATION:aco</html:p>
<html:p>SUBSYSTEM: rTCA_Cycle</html:p>
<html:p>PROTEIN_CLASS: 4.2.1.3</html:p>
</notes>
<listOfReactants>
<speciesReference species="cpd00137_c" stoichiometry="1"/>
</listOfReactants>
<listOfProducts>
<speciesReference species="cpd00001_c" stoichiometry="1"/>
<speciesReference species="cpd00331_c" stoichiometry="1"/>
</listOfProducts>
<kineticLaw>
	<math xmlns="http://www.w3.org/1998/Math/MathML">
			<ci> FLUX_VALUE </ci>
	</math>
	<listOfParameters>
		<parameter id="LOWER_BOUND" value="-10000" units="mmol_per_gDW_per_hr"/>
		<parameter id="UPPER_BOUND" value="10000" units="mmol_per_gDW_per_hr"/>
		<parameter id="OBJECTIVE_COEFFICIENT" value="0.0"/>
		<parameter id="FLUX_VALUE" value="0.0" units="mmol_per_gDW_per_hr"/>
	</listOfParameters>
</kineticLaw>
</reaction>
<reaction id="rxn00971" name="Citrate:CoA ligase (ADP-forming)" reversible="true">
<notes>
<html:p>GENE_ASSOCIATION: </html:p>
<html:p>PROTEIN_ASSOCIATION:ccs</html:p>
<html:p>SUBSYSTEM: rTCA_Cycle</html:p>
<html:p>PROTEIN_CLASS: 6.2.1.18</html:p>
</notes>
<listOfReactants>
<speciesReference species="cpd00002_c" stoichiometry="1"/>
<speciesReference species="cpd00010_c" stoichiometry="1"/>
<speciesReference species="cpd00137_c" stoichiometry="1"/>
</listOfReactants>
<listOfProducts>
<speciesReference species="cpd00008_c" stoichiometry="1"/>
<speciesReference species="cpd00009_c" stoichiometry="1"/>
<speciesReference species="cpd00442_c" stoichiometry="1"/>
</listOfProducts>
<kineticLaw>
	<math xmlns="http://www.w3.org/1998/Math/MathML">
			<ci> FLUX_VALUE </ci>
	</math>
	<listOfParameters>
		<parameter id="LOWER_BOUND" value="0" units="mmol_per_gDW_per_hr"/>
		<parameter id="UPPER_BOUND" value="10000" units="mmol_per_gDW_per_hr"/>
		<parameter id="OBJECTIVE_COEFFICIENT" value="0.0"/>
		<parameter id="FLUX_VALUE" value="0.0" units="mmol_per_gDW_per_hr"/>
	</listOfParameters>
</kineticLaw>
</reaction>
<reaction id="rxn00259" name="Citryl-CoA oxaloacetate-lyase" reversible="true">
<notes>
<html:p>GENE_ASSOCIATION: </html:p>
<html:p>PROTEIN_ASSOCIATION:ccl</html:p>
<html:p>SUBSYSTEM: NONE</html:p>
<html:p>PROTEIN_CLASS: 4.1.3.34</html:p>
</notes>
<listOfReactants>
<speciesReference species="cpd00442_c" stoichiometry="1"/>
</listOfReactants>
<listOfProducts>
<speciesReference species="cpd00022_c" stoichiometry="1"/>
<speciesReference species="cpd00032_c" stoichiometry="1"/>
</listOfProducts>
<kineticLaw>
	<math xmlns="http://www.w3.org/1998/Math/MathML">
			<ci> FLUX_VALUE </ci>
	</math>
	<listOfParameters>
		<parameter id="LOWER_BOUND" value="-10000" units="mmol_per_gDW_per_hr"/>
		<parameter id="UPPER_BOUND" value="10000" units="mmol_per_gDW_per_hr"/>
		<parameter id="OBJECTIVE_COEFFICIENT" value="0.0"/>
		<parameter id="FLUX_VALUE" value="0.0" units="mmol_per_gDW_per_hr"/>
	</listOfParameters>
</kineticLaw>
</reaction>
%%%Gluconeogenesis, starting with synthesis of PEP from pyruvate
<reaction id="rxn00147" name="ATP:pyruvate,water phosphotransferase" reversible="false">
<notes>
<html:p>GENE_ASSOCIATION:peg.1483</html:p>
<html:p>PROTEIN_ASSOCIATION:ppsA</html:p>
<html:p>SUBSYSTEM: Gluconeogenesis</html:p>
<html:p>PROTEIN_CLASS: 2.7.9.2</html:p>
</notes>
<listOfReactants>
<speciesReference species="cpd00001_c" stoichiometry="1"/>
<speciesReference species="cpd00002_c" stoichiometry="1"/>
<speciesReference species="cpd00020_c" stoichiometry="1"/>
</listOfReactants>
<listOfProducts>
<speciesReference species="cpd00009_c" stoichiometry="1"/>
<speciesReference species="cpd00018_c" stoichiometry="1"/>
<speciesReference species="cpd00061_c" stoichiometry="1"/>
<speciesReference species="cpd00067_c" stoichiometry="1"/>
</listOfProducts>
<kineticLaw>
	<math xmlns="http://www.w3.org/1998/Math/MathML">
			<ci> FLUX_VALUE </ci>
	</math>
	<listOfParameters>
		<parameter id="LOWER_BOUND" value="0" units="mmol_per_gDW_per_hr"/>
		<parameter id="UPPER_BOUND" value="10000" units="mmol_per_gDW_per_hr"/>
		<parameter id="OBJECTIVE_COEFFICIENT" value="0.0"/>
		<parameter id="FLUX_VALUE" value="0.0" units="mmol_per_gDW_per_hr"/>
	</listOfParameters>
</kineticLaw>
</reaction>
<reaction id="rxn00459" name="2-Phospho-D-glycerate hydro-lyase" reversible="true">
<notes>
<html:p>GENE_ASSOCIATION:peg.353</html:p>
<html:p>PROTEIN_ASSOCIATION:eno</html:p>
<html:p>SUBSYSTEM: Gluconeogenesis</html:p>
<html:p>PROTEIN_CLASS: 4.2.1.11</html:p>
</notes>
<listOfReactants>
<speciesReference species="cpd00482_c" stoichiometry="1"/>
</listOfReactants>
<listOfProducts>
<speciesReference species="cpd00001_c" stoichiometry="1"/>
<speciesReference species="cpd00061_c" stoichiometry="1"/>
</listOfProducts>
<kineticLaw>
	<math xmlns="http://www.w3.org/1998/Math/MathML">
			<ci> FLUX_VALUE </ci>
	</math>
	<listOfParameters>
		<parameter id="LOWER_BOUND" value="-10000" units="mmol_per_gDW_per_hr"/>
		<parameter id="UPPER_BOUND" value="10000" units="mmol_per_gDW_per_hr"/>
		<parameter id="OBJECTIVE_COEFFICIENT" value="0.0"/>
		<parameter id="FLUX_VALUE" value="0.0" units="mmol_per_gDW_per_hr"/>
	</listOfParameters>
</kineticLaw>
</reaction>
<reaction id="rxn01106" name="2-Phospho-D-glycerate 2,3-phosphomutase" reversible="true">
<notes>
<html:p>GENE_ASSOCIATION:( ( peg.1381 )  or  ( peg.395 ) )</html:p>
<html:p>PROTEIN_ASSOCIATION:pgmA</html:p>
<html:p>SUBSYSTEM: Gluconeogenesis</html:p>
<html:p>PROTEIN_CLASS: 5.4.2.1</html:p>
</notes>
<listOfReactants>
<speciesReference species="cpd00482_c" stoichiometry="1"/>
</listOfReactants>
<listOfProducts>
<speciesReference species="cpd00169_c" stoichiometry="1"/>
</listOfProducts>
<kineticLaw>
	<math xmlns="http://www.w3.org/1998/Math/MathML">
			<ci> FLUX_VALUE </ci>
	</math>
	<listOfParameters>
		<parameter id="LOWER_BOUND" value="-10000" units="mmol_per_gDW_per_hr"/>
		<parameter id="UPPER_BOUND" value="10000" units="mmol_per_gDW_per_hr"/>
		<parameter id="OBJECTIVE_COEFFICIENT" value="0.0"/>
		<parameter id="FLUX_VALUE" value="0.0" units="mmol_per_gDW_per_hr"/>
	</listOfParameters>
</kineticLaw>
</reaction>
<reaction id="rxn01100" name="ATP:3-phospho-D-glycerate 1-phosphotransferase" reversible="true">
<notes>
<html:p>GENE_ASSOCIATION:peg.94</html:p>
<html:p>PROTEIN_ASSOCIATION:pgk</html:p>
<html:p>SUBSYSTEM: Gluconeogenesis</html:p>
<html:p>PROTEIN_CLASS: 2.7.2.3</html:p>
</notes>
<listOfReactants>
<speciesReference species="cpd00002_c" stoichiometry="1"/>
<speciesReference species="cpd00067_c" stoichiometry="1"/>
<speciesReference species="cpd00169_c" stoichiometry="1"/>
</listOfReactants>
<listOfProducts>
<speciesReference species="cpd00008_c" stoichiometry="1"/>
<speciesReference species="cpd00203_c" stoichiometry="1"/>
</listOfProducts>
<kineticLaw>
	<math xmlns="http://www.w3.org/1998/Math/MathML">
			<ci> FLUX_VALUE </ci>
	</math>
	<listOfParameters>
		<parameter id="LOWER_BOUND" value="-10000" units="mmol_per_gDW_per_hr"/>
		<parameter id="UPPER_BOUND" value="10000" units="mmol_per_gDW_per_hr"/>
		<parameter id="OBJECTIVE_COEFFICIENT" value="0.0"/>
		<parameter id="FLUX_VALUE" value="0.0" units="mmol_per_gDW_per_hr"/>
	</listOfParameters>
</kineticLaw>
</reaction>
<reaction id="rxn00781" name="D-Glyceraldehyde-3-phosphate:NAD+ oxidoreductase (dephosphorylating)" reversible="true">
<notes>
<html:p>GENE_ASSOCIATION:peg.739</html:p>
<html:p>PROTEIN_ASSOCIATION:gap</html:p>
<html:p>SUBSYSTEM: Gluconeogenesis</html:p>
<html:p>PROTEIN_CLASS: 1.2.1.12</html:p>
</notes>
<listOfReactants>
<speciesReference species="cpd00003_c" stoichiometry="1"/>
<speciesReference species="cpd00009_c" stoichiometry="1"/>
<speciesReference species="cpd00102_c" stoichiometry="1"/>
</listOfReactants>
<listOfProducts>
<speciesReference species="cpd00004_c" stoichiometry="1"/>
<speciesReference species="cpd00203_c" stoichiometry="1"/>
</listOfProducts>
<kineticLaw>
	<math xmlns="http://www.w3.org/1998/Math/MathML">
			<ci> FLUX_VALUE </ci>
	</math>
	<listOfParameters>
		<parameter id="LOWER_BOUND" value="-10000" units="mmol_per_gDW_per_hr"/>
		<parameter id="UPPER_BOUND" value="10000" units="mmol_per_gDW_per_hr"/>
		<parameter id="OBJECTIVE_COEFFICIENT" value="0.0"/>
		<parameter id="FLUX_VALUE" value="0.0" units="mmol_per_gDW_per_hr"/>
	</listOfParameters>
</kineticLaw>
</reaction>
<reaction id="rxn00747" name="D-Glyceraldehyde-3-phosphate ketol-isomerase" reversible="true">
<notes>
<html:p>GENE_ASSOCIATION:peg.261</html:p>
<html:p>PROTEIN_ASSOCIATION:timA</html:p>
<html:p>SUBSYSTEM: Gluconeogenesis</html:p>
<html:p>PROTEIN_CLASS: 5.3.1.1</html:p>
</notes>
<listOfReactants>
<speciesReference species="cpd00102_c" stoichiometry="1"/>
</listOfReactants>
<listOfProducts>
<speciesReference species="cpd00095_c" stoichiometry="1"/>
</listOfProducts>
<kineticLaw>
	<math xmlns="http://www.w3.org/1998/Math/MathML">
			<ci> FLUX_VALUE </ci>
	</math>
	<listOfParameters>
		<parameter id="LOWER_BOUND" value="-10000" units="mmol_per_gDW_per_hr"/>
		<parameter id="UPPER_BOUND" value="10000" units="mmol_per_gDW_per_hr"/>
		<parameter id="OBJECTIVE_COEFFICIENT" value="0.0"/>
		<parameter id="FLUX_VALUE" value="0.0" units="mmol_per_gDW_per_hr"/>
	</listOfParameters>
</kineticLaw>
</reaction>
<reaction id="rxn00786" name="D-Fructose-1,6-bisphosphate D-glyceraldehyde-3-phosphate-lyase" reversible="true">
<notes>
<html:p>GENE_ASSOCIATION:peg.975</html:p>
<html:p>PROTEIN_ASSOCIATION:fba</html:p>
<html:p>SUBSYSTEM: Gluconeogenesis</html:p>
<html:p>PROTEIN_CLASS: 4.1.2.13</html:p>
</notes>
<listOfReactants>
<speciesReference species="cpd00290_c" stoichiometry="1"/>
</listOfReactants>
<listOfProducts>
<speciesReference species="cpd00095_c" stoichiometry="1"/>
<speciesReference species="cpd00102_c" stoichiometry="1"/>
</listOfProducts>
<kineticLaw>
	<math xmlns="http://www.w3.org/1998/Math/MathML">
			<ci> FLUX_VALUE </ci>
	</math>
	<listOfParameters>
		<parameter id="LOWER_BOUND" value="-10000" units="mmol_per_gDW_per_hr"/>
		<parameter id="UPPER_BOUND" value="10000" units="mmol_per_gDW_per_hr"/>
		<parameter id="OBJECTIVE_COEFFICIENT" value="0.0"/>
		<parameter id="FLUX_VALUE" value="0.0" units="mmol_per_gDW_per_hr"/>
	</listOfParameters>
</kineticLaw>
</reaction>
<reaction id="rxn00545" name="ATP:D-fructose-6-phosphate 1-phosphotransferase" reversible="true">
<notes>
<html:p>GENE_ASSOCIATION:peg.1186</html:p>
<html:p>PROTEIN_ASSOCIATION:pfkA</html:p>
<html:p>SUBSYSTEM: Gluconeogenesis</html:p>
<html:p>PROTEIN_CLASS: 2.7.1.11</html:p>
</notes>
<listOfReactants>
<speciesReference species="cpd00002_c" stoichiometry="1"/>
<speciesReference species="cpd00072_c" stoichiometry="1"/>
</listOfReactants>
<listOfProducts>
<speciesReference species="cpd00008_c" stoichiometry="1"/>
<speciesReference species="cpd00290_c" stoichiometry="1"/>
</listOfProducts>
<kineticLaw>
	<math xmlns="http://www.w3.org/1998/Math/MathML">
			<ci> FLUX_VALUE </ci>
	</math>
	<listOfParameters>
		<parameter id="LOWER_BOUND" value="-10000" units="mmol_per_gDW_per_hr"/>
		<parameter id="UPPER_BOUND" value="10000" units="mmol_per_gDW_per_hr"/>
		<parameter id="OBJECTIVE_COEFFICIENT" value="0.0"/>
		<parameter id="FLUX_VALUE" value="0.0" units="mmol_per_gDW_per_hr"/>
	</listOfParameters>
</kineticLaw>
</reaction>
<reaction id="rxn02380" name="beta-D-Glucose 6-phosphate ketol-isomerase" reversible="true">
<notes>
<html:p>GENE_ASSOCIATION:peg.530</html:p>
<html:p>PROTEIN_ASSOCIATION:pgi</html:p>
<html:p>SUBSYSTEM: Gluconeogenesis</html:p>
<html:p>PROTEIN_CLASS: 5.3.1.9</html:p>
</notes>
<listOfReactants>
<speciesReference species="cpd00863_c" stoichiometry="1"/>
</listOfReactants>
<listOfProducts>
<speciesReference species="cpd00072_c" stoichiometry="1"/>
</listOfProducts>
<kineticLaw>
	<math xmlns="http://www.w3.org/1998/Math/MathML">
			<ci> FLUX_VALUE </ci>
	</math>
	<listOfParameters>
		<parameter id="LOWER_BOUND" value="-10000" units="mmol_per_gDW_per_hr"/>
		<parameter id="UPPER_BOUND" value="10000" units="mmol_per_gDW_per_hr"/>
		<parameter id="OBJECTIVE_COEFFICIENT" value="0.0"/>
		<parameter id="FLUX_VALUE" value="0.0" units="mmol_per_gDW_per_hr"/>
	</listOfParameters>
</kineticLaw>
</reaction>
<reaction id="rxn00558" name="D-Glucose-6-phosphate ketol-isomerase" reversible="true">
<notes>
<html:p>GENE_ASSOCIATION:peg.530</html:p>
<html:p>PROTEIN_ASSOCIATION:pgi</html:p>
<html:p>SUBSYSTEM: Gluconeogenesis</html:p>
<html:p>PROTEIN_CLASS: 5.3.1.9</html:p>
</notes>
<listOfReactants>
<speciesReference species="cpd00079_c" stoichiometry="1"/>
</listOfReactants>
<listOfProducts>
<speciesReference species="cpd00072_c" stoichiometry="1"/>
</listOfProducts>
<kineticLaw>
	<math xmlns="http://www.w3.org/1998/Math/MathML">
			<ci> FLUX_VALUE </ci>
	</math>
	<listOfParameters>
		<parameter id="LOWER_BOUND" value="-10000" units="mmol_per_gDW_per_hr"/>
		<parameter id="UPPER_BOUND" value="10000" units="mmol_per_gDW_per_hr"/>
		<parameter id="OBJECTIVE_COEFFICIENT" value="0.0"/>
		<parameter id="FLUX_VALUE" value="0.0" units="mmol_per_gDW_per_hr"/>
	</listOfParameters>
</kineticLaw>
</reaction>
<reaction id="rxn01977" name="glucose-6-phosphate isomerase" reversible="true">
<notes>
<html:p>GENE_ASSOCIATION:peg.530</html:p>
<html:p>PROTEIN_ASSOCIATION:pgi</html:p>
<html:p>SUBSYSTEM: Gluconeogenesis</html:p>
<html:p>PROTEIN_CLASS: 5.3.1.9</html:p>
</notes>
<listOfReactants>
<speciesReference species="cpd00079_c" stoichiometry="1"/>
</listOfReactants>
<listOfProducts>
<speciesReference species="cpd00863_c" stoichiometry="1"/>
</listOfProducts>
<kineticLaw>
	<math xmlns="http://www.w3.org/1998/Math/MathML">
			<ci> FLUX_VALUE </ci>
	</math>
	<listOfParameters>
		<parameter id="LOWER_BOUND" value="-10000" units="mmol_per_gDW_per_hr"/>
		<parameter id="UPPER_BOUND" value="10000" units="mmol_per_gDW_per_hr"/>
		<parameter id="OBJECTIVE_COEFFICIENT" value="0.0"/>
		<parameter id="FLUX_VALUE" value="0.0" units="mmol_per_gDW_per_hr"/>
	</listOfParameters>
</kineticLaw>
</reaction>
<reaction id="rxn00175" name="Acetyl-CoA synthetase" reversible="true">
<notes>
<html:p>GENE_ASSOCIATION: </html:p>
<html:p>PROTEIN_ASSOCIATION: </html:p>
<html:p>SUBSYSTEM: </html:p>
<html:p>PROTEIN_CLASS: 6.2.1.1</html:p>
</notes>
<listOfReactants>
<speciesReference species="cpd00022_c" stoichiometry="1"/>
<speciesReference species="cpd00018_c" stoichiometry="1"/>
<speciesReference species="cpd00012_c" stoichiometry="1"/>
</listOfReactants>
<listOfProducts>
<speciesReference species="cpd00002_c" stoichiometry="1"/>
<speciesReference species="cpd00010_c" stoichiometry="1"/>
<speciesReference species="cpd00029_c" stoichiometry="1"/>
<speciesReference species="cpd00067_c" stoichiometry="1"/>
</listOfProducts>
<kineticLaw>
	<math xmlns="http://www.w3.org/1998/Math/MathML">
			<ci> FLUX_VALUE </ci>
	</math>
	<listOfParameters>
		<parameter id="LOWER_BOUND" value="-10000" units="mmol_per_gDW_per_hr"/>
		<parameter id="UPPER_BOUND" value="10000" units="mmol_per_gDW_per_hr"/>
		<parameter id="OBJECTIVE_COEFFICIENT" value="0.0"/>
		<parameter id="FLUX_VALUE" value="0.0" units="mmol_per_gDW_per_hr"/>
	</listOfParameters>
</kineticLaw>
</reaction>
%Acetate appendage to gluconeogenesis
<reaction id="rxn00506" name="Acetaldehyde:NAD+ oxidoreductase" reversible="true">
<notes>
<html:p>GENE_ASSOCIATION: </html:p>
<html:p>PROTEIN_ASSOCIATION: </html:p>
<html:p>SUBSYSTEM: </html:p>
<html:p>PROTEIN_CLASS: 1.2.1.3</html:p>
</notes>
<listOfReactants>
<speciesReference species="cpd00004_c" stoichiometry="1"/>
<speciesReference species="cpd00067_c" stoichiometry="1"/>
<speciesReference species="cpd00029_c" stoichiometry="1"/>
</listOfReactants>
<listOfProducts>
<speciesReference species="cpd00001_c" stoichiometry="1"/>
<speciesReference species="cpd00003_c" stoichiometry="1"/>
<speciesReference species="cpd00071_c" stoichiometry="1"/>
</listOfProducts>
<kineticLaw>
	<math xmlns="http://www.w3.org/1998/Math/MathML">
			<ci> FLUX_VALUE </ci>
	</math>
	<listOfParameters>
		<parameter id="LOWER_BOUND" value="-10000" units="mmol_per_gDW_per_hr"/>
		<parameter id="UPPER_BOUND" value="10000" units="mmol_per_gDW_per_hr"/>
		<parameter id="OBJECTIVE_COEFFICIENT" value="0.0"/>
		<parameter id="FLUX_VALUE" value="0.0" units="mmol_per_gDW_per_hr"/>
	</listOfParameters>
</kineticLaw>
</reaction>
%%%Pentose phosphate pathway
<reaction id="rxn00785" name="D-Fructose 6-phosphate:D-glyceraldehyde-3-phosphate glycolaldehyde" reversible="true">
<notes>
<html:p>GENE_ASSOCIATION:peg.1223</html:p>
<html:p>PROTEIN_ASSOCIATION:tktA</html:p>
<html:p>SUBSYSTEM: Pentose_phosphate_pathway</html:p>
<html:p>PROTEIN_CLASS: 2.2.1.1</html:p>
</notes>
<listOfReactants>
<speciesReference species="cpd00072_c" stoichiometry="1"/>
<speciesReference species="cpd00102_c" stoichiometry="1"/>
</listOfReactants>
<listOfProducts>
<speciesReference species="cpd00198_c" stoichiometry="1"/>
<speciesReference species="cpd00236_c" stoichiometry="1"/>
</listOfProducts>
<kineticLaw>
	<math xmlns="http://www.w3.org/1998/Math/MathML">
			<ci> FLUX_VALUE </ci>
	</math>
	<listOfParameters>
		<parameter id="LOWER_BOUND" value="-10000" units="mmol_per_gDW_per_hr"/>
		<parameter id="UPPER_BOUND" value="10000" units="mmol_per_gDW_per_hr"/>
		<parameter id="OBJECTIVE_COEFFICIENT" value="0.0"/>
		<parameter id="FLUX_VALUE" value="0.0" units="mmol_per_gDW_per_hr"/>
	</listOfParameters>
</kineticLaw>
</reaction>
<reaction id="rxn01333" name="Sedoheptulose-7-phosphate:D-glyceraldehyde-3-phosphate" reversible="true">
<notes>
<html:p>GENE_ASSOCIATION:peg.95</html:p>
<html:p>PROTEIN_ASSOCIATION:talC</html:p>
<html:p>SUBSYSTEM: Pentose_phosphate_pathway</html:p>
<html:p>PROTEIN_CLASS: 2.2.1.2</html:p>
</notes>
<listOfReactants>
<speciesReference species="cpd00102_c" stoichiometry="1"/>
<speciesReference species="cpd00238_c" stoichiometry="1"/>
</listOfReactants>
<listOfProducts>
<speciesReference species="cpd00072_c" stoichiometry="1"/>
<speciesReference species="cpd00236_c" stoichiometry="1"/>
</listOfProducts>
<kineticLaw>
	<math xmlns="http://www.w3.org/1998/Math/MathML">
			<ci> FLUX_VALUE </ci>
	</math>
	<listOfParameters>
		<parameter id="LOWER_BOUND" value="-10000" units="mmol_per_gDW_per_hr"/>
		<parameter id="UPPER_BOUND" value="10000" units="mmol_per_gDW_per_hr"/>
		<parameter id="OBJECTIVE_COEFFICIENT" value="0.0"/>
		<parameter id="FLUX_VALUE" value="0.0" units="mmol_per_gDW_per_hr"/>
	</listOfParameters>
</kineticLaw>
</reaction>
<reaction id="rxn01200" name="Sedoheptulose-7-phosphate:D-glyceraldehyde-3-phosphate" reversible="true">
<notes>
<html:p>GENE_ASSOCIATION:peg.1223</html:p>
<html:p>PROTEIN_ASSOCIATION:tktA</html:p>
<html:p>SUBSYSTEM: Pentose_phosphate_pathway</html:p>
<html:p>PROTEIN_CLASS: 2.2.1.1</html:p>
</notes>
<listOfReactants>
<speciesReference species="cpd00102_c" stoichiometry="1"/>
<speciesReference species="cpd00238_c" stoichiometry="1"/>
</listOfReactants>
<listOfProducts>
<speciesReference species="cpd00101_c" stoichiometry="1"/>
<speciesReference species="cpd00198_c" stoichiometry="1"/>
</listOfProducts>
<kineticLaw>
	<math xmlns="http://www.w3.org/1998/Math/MathML">
			<ci> FLUX_VALUE </ci>
	</math>
	<listOfParameters>
		<parameter id="LOWER_BOUND" value="-10000" units="mmol_per_gDW_per_hr"/>
		<parameter id="UPPER_BOUND" value="10000" units="mmol_per_gDW_per_hr"/>
		<parameter id="OBJECTIVE_COEFFICIENT" value="0.0"/>
		<parameter id="FLUX_VALUE" value="0.0" units="mmol_per_gDW_per_hr"/>
	</listOfParameters>
</kineticLaw>
</reaction>
<reaction id="rxn01116" name="D-Ribulose-5-phosphate 3-epimerase" reversible="true">
<notes>
<html:p>GENE_ASSOCIATION:peg.676</html:p>
<html:p>PROTEIN_ASSOCIATION:peg.676</html:p>
<html:p>SUBSYSTEM: Pentose_phosphate_pathway</html:p>
<html:p>PROTEIN_CLASS: 5.1.3.1</html:p>
</notes>
<listOfReactants>
<speciesReference species="cpd00171_c" stoichiometry="1"/>
</listOfReactants>
<listOfProducts>
<speciesReference species="cpd00198_c" stoichiometry="1"/>
</listOfProducts>
<kineticLaw>
	<math xmlns="http://www.w3.org/1998/Math/MathML">
			<ci> FLUX_VALUE </ci>
	</math>
	<listOfParameters>
		<parameter id="LOWER_BOUND" value="-10000" units="mmol_per_gDW_per_hr"/>
		<parameter id="UPPER_BOUND" value="10000" units="mmol_per_gDW_per_hr"/>
		<parameter id="OBJECTIVE_COEFFICIENT" value="0.0"/>
		<parameter id="FLUX_VALUE" value="0.0" units="mmol_per_gDW_per_hr"/>
	</listOfParameters>
</kineticLaw>
</reaction>
<reaction id="rxn00777" name="D-Ribose-5-phosphate ketol-isomerase" reversible="true">
<notes>
<html:p>GENE_ASSOCIATION:peg.790</html:p>
<html:p>PROTEIN_ASSOCIATION:rpiB</html:p>
<html:p>SUBSYSTEM: Pentose_phosphate_pathway</html:p>
<html:p>PROTEIN_CLASS: 5.3.1.6</html:p>
</notes>
<listOfReactants>
<speciesReference species="cpd00101_c" stoichiometry="1"/>
</listOfReactants>
<listOfProducts>
<speciesReference species="cpd00171_c" stoichiometry="1"/>
</listOfProducts>
<kineticLaw>
	<math xmlns="http://www.w3.org/1998/Math/MathML">
			<ci> FLUX_VALUE </ci>
	</math>
	<listOfParameters>
		<parameter id="LOWER_BOUND" value="-10000" units="mmol_per_gDW_per_hr"/>
		<parameter id="UPPER_BOUND" value="10000" units="mmol_per_gDW_per_hr"/>
		<parameter id="OBJECTIVE_COEFFICIENT" value="0.0"/>
		<parameter id="FLUX_VALUE" value="0.0" units="mmol_per_gDW_per_hr"/>
	</listOfParameters>
</kineticLaw>
</reaction>
<reaction id="rxn00770" name="ATP:D-ribose-5-phosphate pyrophosphotransferase" reversible="true">
<notes>
<html:p>GENE_ASSOCIATION:peg.1136</html:p>
<html:p>PROTEIN_ASSOCIATION:prs</html:p>
<html:p>SUBSYSTEM: Pentose_phosphate_pathway</html:p>
<html:p>PROTEIN_CLASS: 2.7.6.1</html:p>
</notes>
<listOfReactants>
<speciesReference species="cpd00002_c" stoichiometry="1"/>
<speciesReference species="cpd00101_c" stoichiometry="1"/>
</listOfReactants>
<listOfProducts>
<speciesReference species="cpd00018_c" stoichiometry="1"/>
<speciesReference species="cpd00103_c" stoichiometry="1"/>
</listOfProducts>
<kineticLaw>
	<math xmlns="http://www.w3.org/1998/Math/MathML">
			<ci> FLUX_VALUE </ci>
	</math>
	<listOfParameters>
		<parameter id="LOWER_BOUND" value="-10000" units="mmol_per_gDW_per_hr"/>
		<parameter id="UPPER_BOUND" value="10000" units="mmol_per_gDW_per_hr"/>
		<parameter id="OBJECTIVE_COEFFICIENT" value="0.0"/>
		<parameter id="FLUX_VALUE" value="0.0" units="mmol_per_gDW_per_hr"/>
	</listOfParameters>
</kineticLaw>
</reaction>
%The function of the next six reactions is uncertain, all are appendages within the PPP subnetwork
<reaction id="rxn00784" name="2-Deoxy-D-ribose-5-phosphate acetaldehyde-lyase" reversible="true">
<notes>
<html:p>GENE_ASSOCIATION:peg.115</html:p>
<html:p>PROTEIN_ASSOCIATION:deoC</html:p>
<html:p>SUBSYSTEM: Deoxyribose_and_Deoxynucleoside_Catabolism</html:p>
<html:p>PROTEIN_CLASS: 4.1.2.4</html:p>
</notes>
<listOfReactants>
<speciesReference species="cpd00510_c" stoichiometry="1"/>
</listOfReactants>
<listOfProducts>
<speciesReference species="cpd00071_c" stoichiometry="1"/>
<speciesReference species="cpd00102_c" stoichiometry="1"/>
</listOfProducts>
<kineticLaw>
	<math xmlns="http://www.w3.org/1998/Math/MathML">
			<ci> FLUX_VALUE </ci>
	</math>
	<listOfParameters>
		<parameter id="LOWER_BOUND" value="-10000" units="mmol_per_gDW_per_hr"/>
		<parameter id="UPPER_BOUND" value="10000" units="mmol_per_gDW_per_hr"/>
		<parameter id="OBJECTIVE_COEFFICIENT" value="0.0"/>
		<parameter id="FLUX_VALUE" value="0.0" units="mmol_per_gDW_per_hr"/>
	</listOfParameters>
</kineticLaw>
</reaction>
<reaction id="rxn00775" name="ADPribose ribophosphohydrolase" reversible="false">
<notes>
<html:p>GENE_ASSOCIATION:peg.1015</html:p>
<html:p>PROTEIN_ASSOCIATION:mutT</html:p>
<html:p>SUBSYSTEM: NAD_and_NADP_cofactor_biosynthesis_global</html:p>
<html:p>PROTEIN_CLASS: 3.6.1.13</html:p>
</notes>
<listOfReactants>
<speciesReference species="cpd00001_c" stoichiometry="1"/>
<speciesReference species="cpd00251_c" stoichiometry="1"/>
</listOfReactants>
<listOfProducts>
<speciesReference species="cpd00018_c" stoichiometry="1"/>
<speciesReference species="cpd00101_c" stoichiometry="1"/>
</listOfProducts>
<kineticLaw>
	<math xmlns="http://www.w3.org/1998/Math/MathML">
			<ci> FLUX_VALUE </ci>
	</math>
	<listOfParameters>
		<parameter id="LOWER_BOUND" value="0" units="mmol_per_gDW_per_hr"/>
		<parameter id="UPPER_BOUND" value="10000" units="mmol_per_gDW_per_hr"/>
		<parameter id="OBJECTIVE_COEFFICIENT" value="0.0"/>
		<parameter id="FLUX_VALUE" value="0.0" units="mmol_per_gDW_per_hr"/>
	</listOfParameters>
</kineticLaw>
</reaction>
<reaction id="rxn01975" name="beta-D-Glucose-6-phosphate:NADP+ 1-oxoreductase" reversible="true">
<notes>
<html:p>GENE_ASSOCIATION:peg.362</html:p>
<html:p>PROTEIN_ASSOCIATION:gsdA</html:p>
<html:p>SUBSYSTEM: Pentose_phosphate_pathway</html:p>
<html:p>PROTEIN_CLASS: 1.1.1.49</html:p>
</notes>
<listOfReactants>
<speciesReference species="cpd00006_c" stoichiometry="1"/>
<speciesReference species="cpd00863_c" stoichiometry="1"/>
</listOfReactants>
<listOfProducts>
<speciesReference species="cpd00005_c" stoichiometry="1"/>
<speciesReference species="cpd00067_c" stoichiometry="1"/>
<speciesReference species="cpd00911_c" stoichiometry="1"/>
</listOfProducts>
<kineticLaw>
	<math xmlns="http://www.w3.org/1998/Math/MathML">
			<ci> FLUX_VALUE </ci>
	</math>
	<listOfParameters>
		<parameter id="LOWER_BOUND" value="-10000" units="mmol_per_gDW_per_hr"/>
		<parameter id="UPPER_BOUND" value="10000" units="mmol_per_gDW_per_hr"/>
		<parameter id="OBJECTIVE_COEFFICIENT" value="0.0"/>
		<parameter id="FLUX_VALUE" value="0.0" units="mmol_per_gDW_per_hr"/>
	</listOfParameters>
</kineticLaw>
</reaction>
<reaction id="rxn00604" name="D-Glucose-6-phosphate:NADP+ 1-oxoreductase" reversible="true">
<notes>
<html:p>GENE_ASSOCIATION:peg.362</html:p>
<html:p>PROTEIN_ASSOCIATION:gsdA</html:p>
<html:p>SUBSYSTEM: Formaldehyde_assimilation:_Ribulose_monophosphate_pathway</html:p>
<html:p>PROTEIN_CLASS: 1.1.1.49</html:p>
</notes>
<listOfReactants>
<speciesReference species="cpd00006_c" stoichiometry="1"/>
<speciesReference species="cpd00079_c" stoichiometry="1"/>
</listOfReactants>
<listOfProducts>
<speciesReference species="cpd00005_c" stoichiometry="1"/>
<speciesReference species="cpd00067_c" stoichiometry="1"/>
<speciesReference species="cpd00911_c" stoichiometry="1"/>
</listOfProducts>
<kineticLaw>
	<math xmlns="http://www.w3.org/1998/Math/MathML">
			<ci> FLUX_VALUE </ci>
	</math>
	<listOfParameters>
		<parameter id="LOWER_BOUND" value="-10000" units="mmol_per_gDW_per_hr"/>
		<parameter id="UPPER_BOUND" value="10000" units="mmol_per_gDW_per_hr"/>
		<parameter id="OBJECTIVE_COEFFICIENT" value="0.0"/>
		<parameter id="FLUX_VALUE" value="0.0" units="mmol_per_gDW_per_hr"/>
	</listOfParameters>
</kineticLaw>
</reaction>
<reaction id="rxn01275" name="gluconokinase" reversible="true">
<notes>
<html:p>SUBSYSTEM: </html:p>
<html:p>PROTEIN_CLASS: 2.7.1.12</html:p>
</notes>
<listOfReactants>
<speciesReference species="cpd00002_c" stoichiometry="1"/>
<speciesReference species="cpd00222_c" stoichiometry="1"/>
</listOfReactants>
<listOfProducts>
<speciesReference species="cpd00008_c" stoichiometry="1"/>
<speciesReference species="cpd00284_c" stoichiometry="1"/>
</listOfProducts>
<kineticLaw>
	<math xmlns="http://www.w3.org/1998/Math/MathML">
			<ci> FLUX_VALUE </ci>
	</math>
	<listOfParameters>
		<parameter id="LOWER_BOUND" value="-10000" units="mmol_per_gDW_per_hr"/>
		<parameter id="UPPER_BOUND" value="10000" units="mmol_per_gDW_per_hr"/>
		<parameter id="OBJECTIVE_COEFFICIENT" value="0.0"/>
		<parameter id="FLUX_VALUE" value="0.0" units="mmol_per_gDW_per_hr"/>
	</listOfParameters>
</kineticLaw>
</reaction>
<reaction id="rxn01115" name="6-Phospho-D-gluconate:NADP+ 2-oxidoreductase (decarboxylating)" reversible="false">
<notes>
<html:p>GENE_ASSOCIATION:peg.363</html:p>
<html:p>PROTEIN_ASSOCIATION:gnd</html:p>
<html:p>SUBSYSTEM: Formaldehyde_assimilation:_Ribulose_monophosphate_pathway</html:p>
<html:p>PROTEIN_CLASS: 1.1.1.44</html:p>
</notes>
<listOfReactants>
<speciesReference species="cpd00006_c" stoichiometry="1"/>
<speciesReference species="cpd00284_c" stoichiometry="1"/>
</listOfReactants>
<listOfProducts>
<speciesReference species="cpd00005_c" stoichiometry="1"/>
<speciesReference species="cpd00011_c" stoichiometry="1"/>
<speciesReference species="cpd00171_c" stoichiometry="1"/>
</listOfProducts>
<kineticLaw>
	<math xmlns="http://www.w3.org/1998/Math/MathML">
			<ci> FLUX_VALUE </ci>
	</math>
	<listOfParameters>
		<parameter id="LOWER_BOUND" value="0" units="mmol_per_gDW_per_hr"/>
		<parameter id="UPPER_BOUND" value="10000" units="mmol_per_gDW_per_hr"/>
		<parameter id="OBJECTIVE_COEFFICIENT" value="0.0"/>
		<parameter id="FLUX_VALUE" value="0.0" units="mmol_per_gDW_per_hr"/>
	</listOfParameters>
</kineticLaw>
</reaction>
%%%Amino sugar and nucleotide sugar biosynthesis (important inputs to peptidoglycan and lipolysaccharide biosynthesis)
%%Pathway to UDP-N-acetylglusamine
<reaction id="rxn00555" name="L-Glutamine:D-fructose-6-phosphate aminotransferase (hexose" reversible="true">
<notes>
<html:p>GENE_ASSOCIATION:peg.223</html:p>
<html:p>PROTEIN_ASSOCIATION:glmS</html:p>
<html:p>SUBSYSTEM: Formaldehyde_assimilation:_Ribulose_monophosphate_pathway</html:p>
<html:p>PROTEIN_CLASS: 2.6.1.16</html:p>
</notes>
<listOfReactants>
<speciesReference species="cpd00053_c" stoichiometry="1"/>
<speciesReference species="cpd00072_c" stoichiometry="1"/>
</listOfReactants>
<listOfProducts>
<speciesReference species="cpd00023_c" stoichiometry="1"/>
<speciesReference species="cpd00288_c" stoichiometry="1"/>
</listOfProducts>
<kineticLaw>
	<math xmlns="http://www.w3.org/1998/Math/MathML">
			<ci> FLUX_VALUE </ci>
	</math>
	<listOfParameters>
		<parameter id="LOWER_BOUND" value="-10000" units="mmol_per_gDW_per_hr"/>
		<parameter id="UPPER_BOUND" value="10000" units="mmol_per_gDW_per_hr"/>
		<parameter id="OBJECTIVE_COEFFICIENT" value="0.0"/>
		<parameter id="FLUX_VALUE" value="0.0" units="mmol_per_gDW_per_hr"/>
	</listOfParameters>
</kineticLaw>
</reaction>
<reaction id="rxn01485" name="D-Glucosamine 1-phosphate 1,6-phosphomutase" reversible="true">
<notes>
<html:p>GENE_ASSOCIATION:peg.366</html:p>
<html:p>PROTEIN_ASSOCIATION:pmu</html:p>
<html:p>SUBSYSTEM: Sialic_Acid_Metabolism</html:p>
<html:p>PROTEIN_CLASS: 5.4.2.10</html:p>
</notes>
<listOfReactants>
<speciesReference species="cpd03671_c" stoichiometry="1"/>
</listOfReactants>
<listOfProducts>
<speciesReference species="cpd00288_c" stoichiometry="1"/>
</listOfProducts>
<kineticLaw>
	<math xmlns="http://www.w3.org/1998/Math/MathML">
			<ci> FLUX_VALUE </ci>
	</math>
	<listOfParameters>
		<parameter id="LOWER_BOUND" value="-10000" units="mmol_per_gDW_per_hr"/>
		<parameter id="UPPER_BOUND" value="10000" units="mmol_per_gDW_per_hr"/>
		<parameter id="OBJECTIVE_COEFFICIENT" value="0.0"/>
		<parameter id="FLUX_VALUE" value="0.0" units="mmol_per_gDW_per_hr"/>
	</listOfParameters>
</kineticLaw>
</reaction>
<reaction id="rxn03638" name="Acetyl-CoA:D-glucosamine-1-phosphate N-acetyltransferase" reversible="false">
<notes>
<html:p>GENE_ASSOCIATION:peg.438</html:p>
<html:p>PROTEIN_ASSOCIATION:glmU</html:p>
<html:p>SUBSYSTEM: Sialic_Acid_Metabolism</html:p>
<html:p>PROTEIN_CLASS: 2.3.1.157</html:p>
</notes>
<listOfReactants>
<speciesReference species="cpd00022_c" stoichiometry="1"/>
<speciesReference species="cpd03671_c" stoichiometry="1"/>
</listOfReactants>
<listOfProducts>
<speciesReference species="cpd00010_c" stoichiometry="1"/>
<speciesReference species="cpd00067_c" stoichiometry="1"/>
<speciesReference species="cpd02611_c" stoichiometry="1"/>
</listOfProducts>
<kineticLaw>
	<math xmlns="http://www.w3.org/1998/Math/MathML">
			<ci> FLUX_VALUE </ci>
	</math>
	<listOfParameters>
		<parameter id="LOWER_BOUND" value="0" units="mmol_per_gDW_per_hr"/>
		<parameter id="UPPER_BOUND" value="10000" units="mmol_per_gDW_per_hr"/>
		<parameter id="OBJECTIVE_COEFFICIENT" value="0.0"/>
		<parameter id="FLUX_VALUE" value="0.0" units="mmol_per_gDW_per_hr"/>
	</listOfParameters>
</kineticLaw>
</reaction>
<reaction id="rxn00293" name="UTP:N-acetyl-alpha-D-glucosamine-1-phosphate uridylyltransferase" reversible="true">
<notes>
<html:p>GENE_ASSOCIATION:peg.438</html:p>
<html:p>PROTEIN_ASSOCIATION:glmU</html:p>
<html:p>SUBSYSTEM: Sialic_Acid_Metabolism</html:p>
<html:p>PROTEIN_CLASS: 2.7.7.23</html:p>
</notes>
<listOfReactants>
<speciesReference species="cpd00062_c" stoichiometry="1"/>
<speciesReference species="cpd02611_c" stoichiometry="1"/>
</listOfReactants>
<listOfProducts>
<speciesReference species="cpd00012_c" stoichiometry="1"/>
<speciesReference species="cpd00037_c" stoichiometry="1"/>
</listOfProducts>
<kineticLaw>
	<math xmlns="http://www.w3.org/1998/Math/MathML">
			<ci> FLUX_VALUE </ci>
	</math>
	<listOfParameters>
		<parameter id="LOWER_BOUND" value="-10000" units="mmol_per_gDW_per_hr"/>
		<parameter id="UPPER_BOUND" value="10000" units="mmol_per_gDW_per_hr"/>
		<parameter id="OBJECTIVE_COEFFICIENT" value="0.0"/>
		<parameter id="FLUX_VALUE" value="0.0" units="mmol_per_gDW_per_hr"/>
	</listOfParameters>
</kineticLaw>
</reaction>
%An appendage reaction attaching an isoprene tail to N-acetylglusamine
<reaction id="rxn08040" name="UDP-N-acetylglucosamine:undecaprenylphosphate N-acetylglucosamine -1-phosphate transferase" reversible="true">
<notes>
<html:p>GENE_ASSOCIATION:peg.379</html:p>
<html:p>PROTEIN_ASSOCIATION:rfe</html:p>
<html:p>SUBSYSTEM: NONE</html:p>
<html:p>PROTEIN_CLASS: </html:p>
</notes>
<listOfReactants>
<speciesReference species="cpd00037_c" stoichiometry="1"/>
<speciesReference species="cpd00286_c" stoichiometry="1"/>
</listOfReactants>
<listOfProducts>
<speciesReference species="cpd00091_c" stoichiometry="1"/>
<speciesReference species="cpd00946_c" stoichiometry="1"/>
</listOfProducts>
<kineticLaw>
	<math xmlns="http://www.w3.org/1998/Math/MathML">
			<ci> FLUX_VALUE </ci>
	</math>
	<listOfParameters>
		<parameter id="LOWER_BOUND" value="-10000" units="mmol_per_gDW_per_hr"/>
		<parameter id="UPPER_BOUND" value="10000" units="mmol_per_gDW_per_hr"/>
		<parameter id="OBJECTIVE_COEFFICIENT" value="0.0"/>
		<parameter id="FLUX_VALUE" value="0.0" units="mmol_per_gDW_per_hr"/>
	</listOfParameters>
</kineticLaw>
</reaction>
%Another appendage reaction
<reaction id="rxn00295" name="UDP-N-acetyl-D-glucosamine 4-epimerase" reversible="true">
<notes>
<html:p>GENE_ASSOCIATION:peg.742</html:p>
<html:p>PROTEIN_ASSOCIATION:galE</html:p>
<html:p>SUBSYSTEM: NONE</html:p>
<html:p>PROTEIN_CLASS: 5.1.3.7</html:p>
</notes>
<listOfReactants>
<speciesReference species="cpd00037_c" stoichiometry="1"/>
</listOfReactants>
<listOfProducts>
<speciesReference species="cpd00175_c" stoichiometry="1"/>
</listOfProducts>
<kineticLaw>
	<math xmlns="http://www.w3.org/1998/Math/MathML">
			<ci> FLUX_VALUE </ci>
	</math>
	<listOfParameters>
		<parameter id="LOWER_BOUND" value="-10000" units="mmol_per_gDW_per_hr"/>
		<parameter id="UPPER_BOUND" value="10000" units="mmol_per_gDW_per_hr"/>
		<parameter id="OBJECTIVE_COEFFICIENT" value="0.0"/>
		<parameter id="FLUX_VALUE" value="0.0" units="mmol_per_gDW_per_hr"/>
	</listOfParameters>
</kineticLaw>
</reaction>
%%%UDP-glucose units for input to lipolysaccharide
<reaction id="rxn00704" name="alpha-D-Glucose 1-phosphate 1,6-phosphomutase" reversible="true">
<notes>
<html:p>GENE_ASSOCIATION:GAP_FILLING_SEED</html:p>
<html:p>PROTEIN_ASSOCIATION:GAP_FILLING_SEED</html:p>
<html:p>SUBSYSTEM: NONE</html:p>
<html:p>PROTEIN_CLASS: 5.4.2.2</html:p>
</notes>
<listOfReactants>
<speciesReference species="cpd00089_c" stoichiometry="1"/>
</listOfReactants>
<listOfProducts>
<speciesReference species="cpd00079_c" stoichiometry="1"/>
</listOfProducts>
<kineticLaw>
	<math xmlns="http://www.w3.org/1998/Math/MathML">
			<ci> FLUX_VALUE </ci>
	</math>
	<listOfParameters>
		<parameter id="LOWER_BOUND" value="-10000" units="mmol_per_gDW_per_hr"/>
		<parameter id="UPPER_BOUND" value="10000" units="mmol_per_gDW_per_hr"/>
		<parameter id="OBJECTIVE_COEFFICIENT" value="0.0"/>
		<parameter id="FLUX_VALUE" value="0.0" units="mmol_per_gDW_per_hr"/>
	</listOfParameters>
</kineticLaw>
</reaction>
<reaction id="rxn00213" name="UTP:alpha-D-glucose-1-phosphate uridylyltransferase" reversible="true">
<notes>
<html:p>GENE_ASSOCIATION:peg.1183</html:p>
<html:p>PROTEIN_ASSOCIATION:galF</html:p>
<html:p>SUBSYSTEM: Sucrose_Metabolism</html:p>
<html:p>PROTEIN_CLASS: 2.7.7.9</html:p>
</notes>
<listOfReactants>
<speciesReference species="cpd00062_c" stoichiometry="1"/>
<speciesReference species="cpd00089_c" stoichiometry="1"/>
</listOfReactants>
<listOfProducts>
<speciesReference species="cpd00012_c" stoichiometry="1"/>
<speciesReference species="cpd00026_c" stoichiometry="1"/>
</listOfProducts>
<kineticLaw>
	<math xmlns="http://www.w3.org/1998/Math/MathML">
			<ci> FLUX_VALUE </ci>
	</math>
	<listOfParameters>
		<parameter id="LOWER_BOUND" value="-10000" units="mmol_per_gDW_per_hr"/>
		<parameter id="UPPER_BOUND" value="10000" units="mmol_per_gDW_per_hr"/>
		<parameter id="OBJECTIVE_COEFFICIENT" value="0.0"/>
		<parameter id="FLUX_VALUE" value="0.0" units="mmol_per_gDW_per_hr"/>
	</listOfParameters>
</kineticLaw>
</reaction>
%Two more appendage reactions
<reaction id="rxn00214" name="UDPglucose 4-epimerase" reversible="true">
<notes>
<html:p>GENE_ASSOCIATION:peg.742</html:p>
<html:p>PROTEIN_ASSOCIATION:galE</html:p>
<html:p>SUBSYSTEM: N-linked_Glycosylation_in_Bacteria</html:p>
<html:p>PROTEIN_CLASS: 5.1.3.2</html:p>
</notes>
<listOfReactants>
<speciesReference species="cpd00026_c" stoichiometry="1"/>
</listOfReactants>
<listOfProducts>
<speciesReference species="cpd00043_c" stoichiometry="1"/>
</listOfProducts>
<kineticLaw>
	<math xmlns="http://www.w3.org/1998/Math/MathML">
			<ci> FLUX_VALUE </ci>
	</math>
	<listOfParameters>
		<parameter id="LOWER_BOUND" value="-10000" units="mmol_per_gDW_per_hr"/>
		<parameter id="UPPER_BOUND" value="10000" units="mmol_per_gDW_per_hr"/>
		<parameter id="OBJECTIVE_COEFFICIENT" value="0.0"/>
		<parameter id="FLUX_VALUE" value="0.0" units="mmol_per_gDW_per_hr"/>
	</listOfParameters>
</kineticLaw>
</reaction>
<reaction id="rxn00211" name="UDPglucose:NAD+ oxidoreductase" reversible="true">
<notes>
<html:p>GENE_ASSOCIATION:peg.17</html:p>
<html:p>PROTEIN_ASSOCIATION:nsd</html:p>
<html:p>SUBSYSTEM: Lipid_A-Ara4N_pathway_(_Polymyxin_resistance_)</html:p>
<html:p>PROTEIN_CLASS: 1.1.1.22</html:p>
</notes>
<listOfReactants>
<speciesReference species="cpd00001_c" stoichiometry="1"/>
<speciesReference species="cpd00003_c" stoichiometry="2"/>
<speciesReference species="cpd00026_c" stoichiometry="1"/>
</listOfReactants>
<listOfProducts>
<speciesReference species="cpd00004_c" stoichiometry="2"/>
<speciesReference species="cpd00067_c" stoichiometry="3"/>
<speciesReference species="cpd00144_c" stoichiometry="1"/>
</listOfProducts>
<kineticLaw>
	<math xmlns="http://www.w3.org/1998/Math/MathML">
			<ci> FLUX_VALUE </ci>
	</math>
	<listOfParameters>
		<parameter id="LOWER_BOUND" value="-10000" units="mmol_per_gDW_per_hr"/>
		<parameter id="UPPER_BOUND" value="10000" units="mmol_per_gDW_per_hr"/>
		<parameter id="OBJECTIVE_COEFFICIENT" value="0.0"/>
		<parameter id="FLUX_VALUE" value="0.0" units="mmol_per_gDW_per_hr"/>
	</listOfParameters>
</kineticLaw>
</reaction>
%%%Other carbon metabolism, often miscelaneous disconnected subnetworks
%%Mannose metabolism, whose role is unclear. Possibly related to lipolysaccharide, whose patwhays are also generally uncertain.
<reaction id="rxn00559" name="mannose-6-phosphate isomerase" reversible="true">
<notes>
<html:p>GENE_ASSOCIATION:</html:p>
<html:p>PROTEIN_ASSOCIATION:</html:p>
<html:p>SUBSYSTEM: </html:p>
<html:p>PROTEIN_CLASS: 5.3.1.8</html:p>
</notes>
<listOfReactants>
<speciesReference species="cpd00235_c" stoichiometry="1"/>
</listOfReactants>
<listOfProducts>
<speciesReference species="cpd00072_c" stoichiometry="1"/>
</listOfProducts>
<kineticLaw>
	<math xmlns="http://www.w3.org/1998/Math/MathML">
			<ci> FLUX_VALUE </ci>
	</math>
	<listOfParameters>
		<parameter id="LOWER_BOUND" value="-10000" units="mmol_per_gDW_per_hr"/>
		<parameter id="UPPER_BOUND" value="10000" units="mmol_per_gDW_per_hr"/>
		<parameter id="OBJECTIVE_COEFFICIENT" value="0.0"/>
		<parameter id="FLUX_VALUE" value="0.0" units="mmol_per_gDW_per_hr"/>
	</listOfParameters>
</kineticLaw>
</reaction>
<reaction id="rxn01329" name="D-Mannose 6-phosphate 1,6-phosphomutase" reversible="true">
<notes>
<html:p>GENE_ASSOCIATION:peg.508</html:p>
<html:p>PROTEIN_ASSOCIATION:mpg</html:p>
<html:p>SUBSYSTEM: Mannose_Metabolism</html:p>
<html:p>PROTEIN_CLASS: 5.4.2.8</html:p>
</notes>
<listOfReactants>
<speciesReference species="cpd00235_c" stoichiometry="1"/>
</listOfReactants>
<listOfProducts>
<speciesReference species="cpd00485_c" stoichiometry="1"/>
</listOfProducts>
<kineticLaw>
	<math xmlns="http://www.w3.org/1998/Math/MathML">
			<ci> FLUX_VALUE </ci>
	</math>
	<listOfParameters>
		<parameter id="LOWER_BOUND" value="-10000" units="mmol_per_gDW_per_hr"/>
		<parameter id="UPPER_BOUND" value="10000" units="mmol_per_gDW_per_hr"/>
		<parameter id="OBJECTIVE_COEFFICIENT" value="0.0"/>
		<parameter id="FLUX_VALUE" value="0.0" units="mmol_per_gDW_per_hr"/>
	</listOfParameters>
</kineticLaw>
</reaction>
<reaction id="rxn00641" name="GTP:alpha-D-mannose-1-phosphate guanylyltransferase" reversible="true">
<notes>
<html:p>GENE_ASSOCIATION:peg.508</html:p>
<html:p>PROTEIN_ASSOCIATION:mpg</html:p>
<html:p>SUBSYSTEM: Mannose_Metabolism</html:p>
<html:p>PROTEIN_CLASS: 2.7.7.13</html:p>
</notes>
<listOfReactants>
<speciesReference species="cpd00038_c" stoichiometry="1"/>
<speciesReference species="cpd00485_c" stoichiometry="1"/>
</listOfReactants>
<listOfProducts>
<speciesReference species="cpd00012_c" stoichiometry="1"/>
<speciesReference species="cpd00083_c" stoichiometry="1"/>
</listOfProducts>
<kineticLaw>
	<math xmlns="http://www.w3.org/1998/Math/MathML">
			<ci> FLUX_VALUE </ci>
	</math>
	<listOfParameters>
		<parameter id="LOWER_BOUND" value="-10000" units="mmol_per_gDW_per_hr"/>
		<parameter id="UPPER_BOUND" value="10000" units="mmol_per_gDW_per_hr"/>
		<parameter id="OBJECTIVE_COEFFICIENT" value="0.0"/>
		<parameter id="FLUX_VALUE" value="0.0" units="mmol_per_gDW_per_hr"/>
	</listOfParameters>
</kineticLaw>
</reaction>
<reaction id="rxn00642" name="GDP-D-mannose dehydratase" reversible="true">
<notes>
<html:p>SUBSYSTEM: </html:p>
<html:p>PROTEIN_CLASS: 4.2.1.47</html:p>
</notes>
<listOfReactants>
<speciesReference species="cpd00083_c" stoichiometry="1"/>
</listOfReactants>
<listOfProducts>
<speciesReference species="cpd00001_c" stoichiometry="1"/>
<speciesReference species="cpd00900_c" stoichiometry="1"/>
</listOfProducts>
<kineticLaw>
	<math xmlns="http://www.w3.org/1998/Math/MathML">
			<ci> FLUX_VALUE </ci>
	</math>
	<listOfParameters>
		<parameter id="LOWER_BOUND" value="-10000" units="mmol_per_gDW_per_hr"/>
		<parameter id="UPPER_BOUND" value="10000" units="mmol_per_gDW_per_hr"/>
		<parameter id="OBJECTIVE_COEFFICIENT" value="0.0"/>
		<parameter id="FLUX_VALUE" value="0.0" units="mmol_per_gDW_per_hr"/>
	</listOfParameters>
</kineticLaw>
</reaction>
%%An appendage network of inositol metabolism, role unclear
<reaction id="rxn00609" name="1L-myo-Inositol-1-phosphate lyase (isomerizing)" reversible="true">
<notes>
<html:p>GENE_ASSOCIATION:peg.1222</html:p>
<html:p>PROTEIN_ASSOCIATION:peg.1222</html:p>
<html:p>SUBSYSTEM: Di-Inositol-Phosphate_biosynthesis</html:p>
<html:p>PROTEIN_CLASS: 5.5.1.4</html:p>
</notes>
<listOfReactants>
<speciesReference species="cpd00867_c" stoichiometry="1"/>
</listOfReactants>
<listOfProducts>
<speciesReference species="cpd00079_c" stoichiometry="1"/>
</listOfProducts>
<kineticLaw>
	<math xmlns="http://www.w3.org/1998/Math/MathML">
			<ci> FLUX_VALUE </ci>
	</math>
	<listOfParameters>
		<parameter id="LOWER_BOUND" value="-10000" units="mmol_per_gDW_per_hr"/>
		<parameter id="UPPER_BOUND" value="10000" units="mmol_per_gDW_per_hr"/>
		<parameter id="OBJECTIVE_COEFFICIENT" value="0.0"/>
		<parameter id="FLUX_VALUE" value="0.0" units="mmol_per_gDW_per_hr"/>
	</listOfParameters>
</kineticLaw>
</reaction>
<reaction id="rxn00882" name="myo-Inositol 4-phosphate phosphahydrolase" reversible="false">
<notes>
<html:p>GENE_ASSOCIATION:peg.1375</html:p>
<html:p>PROTEIN_ASSOCIATION:peg.1375</html:p>
<html:p>SUBSYSTEM: Inositol_catabolism</html:p>
<html:p>PROTEIN_CLASS: 3.1.3.25</html:p>
</notes>
<listOfReactants>
<speciesReference species="cpd00001_c" stoichiometry="1"/>
<speciesReference species="cpd02230_c" stoichiometry="1"/>
</listOfReactants>
<listOfProducts>
<speciesReference species="cpd00009_c" stoichiometry="1"/>
<speciesReference species="cpd00067_c" stoichiometry="1"/>
<speciesReference species="cpd00121_c" stoichiometry="1"/>
</listOfProducts>
<kineticLaw>
	<math xmlns="http://www.w3.org/1998/Math/MathML">
			<ci> FLUX_VALUE </ci>
	</math>
	<listOfParameters>
		<parameter id="LOWER_BOUND" value="0" units="mmol_per_gDW_per_hr"/>
		<parameter id="UPPER_BOUND" value="10000" units="mmol_per_gDW_per_hr"/>
		<parameter id="OBJECTIVE_COEFFICIENT" value="0.0"/>
		<parameter id="FLUX_VALUE" value="0.0" units="mmol_per_gDW_per_hr"/>
	</listOfParameters>
</kineticLaw>
</reaction>
<reaction id="rxn00883" name="1D-myo-Inositol 3-phosphate phosphahydrolase" reversible="false">
<notes>
<html:p>GENE_ASSOCIATION:peg.1375</html:p>
<html:p>PROTEIN_ASSOCIATION:peg.1375</html:p>
<html:p>SUBSYSTEM: Inositol_catabolism</html:p>
<html:p>PROTEIN_CLASS: 3.1.3.25</html:p>
</notes>
<listOfReactants>
<speciesReference species="cpd00001_c" stoichiometry="1"/>
<speciesReference species="cpd02484_c" stoichiometry="1"/>
</listOfReactants>
<listOfProducts>
<speciesReference species="cpd00009_c" stoichiometry="1"/>
<speciesReference species="cpd00067_c" stoichiometry="1"/>
<speciesReference species="cpd00121_c" stoichiometry="1"/>
</listOfProducts>
<kineticLaw>
	<math xmlns="http://www.w3.org/1998/Math/MathML">
			<ci> FLUX_VALUE </ci>
	</math>
	<listOfParameters>
		<parameter id="LOWER_BOUND" value="0" units="mmol_per_gDW_per_hr"/>
		<parameter id="UPPER_BOUND" value="10000" units="mmol_per_gDW_per_hr"/>
		<parameter id="OBJECTIVE_COEFFICIENT" value="0.0"/>
		<parameter id="FLUX_VALUE" value="0.0" units="mmol_per_gDW_per_hr"/>
	</listOfParameters>
</kineticLaw>
</reaction>
<reaction id="rxn00881" name="myo-Inositol 1-phosphate phosphahydrolase" reversible="false">
<notes>
<html:p>GENE_ASSOCIATION:peg.1375</html:p>
<html:p>PROTEIN_ASSOCIATION:peg.1375</html:p>
<html:p>SUBSYSTEM: Di-Inositol-Phosphate_biosynthesis</html:p>
<html:p>PROTEIN_CLASS: 3.1.3.25</html:p>
</notes>
<listOfReactants>
<speciesReference species="cpd00001_c" stoichiometry="1"/>
<speciesReference species="cpd00867_c" stoichiometry="1"/>
</listOfReactants>
<listOfProducts>
<speciesReference species="cpd00009_c" stoichiometry="1"/>
<speciesReference species="cpd00067_c" stoichiometry="1"/>
<speciesReference species="cpd00121_c" stoichiometry="1"/>
</listOfProducts>
<kineticLaw>
	<math xmlns="http://www.w3.org/1998/Math/MathML">
			<ci> FLUX_VALUE </ci>
	</math>
	<listOfParameters>
		<parameter id="LOWER_BOUND" value="0" units="mmol_per_gDW_per_hr"/>
		<parameter id="UPPER_BOUND" value="10000" units="mmol_per_gDW_per_hr"/>
		<parameter id="OBJECTIVE_COEFFICIENT" value="0.0"/>
		<parameter id="FLUX_VALUE" value="0.0" units="mmol_per_gDW_per_hr"/>
	</listOfParameters>
</kineticLaw>
</reaction>
%%Next an uncertain sequence of reactions involving glyoxylate, inserted to reincorporate glycolaldehyde created during thiamin and folate biosynthesis. Includes several gap-fills, and glycolaldehyde may instead be reincorporated through other interconversions, or expelled as waste.
<reaction id="rxn00979" name="glycolaldehyde:NAD+ oxidoreductase" reversible="true">
<notes>
<html:p>GENE_ASSOCIATION:GAP_FILLING_SEED</html:p>
<html:p>PROTEIN_ASSOCIATION:GAP_FILLING_SEED</html:p>
<html:p>SUBSYSTEM: NONE</html:p>
<html:p>PROTEIN_CLASS: 1.2.1.21</html:p>
</notes>
<listOfReactants>
<speciesReference species="cpd00001_c" stoichiometry="1"/>
<speciesReference species="cpd00003_c" stoichiometry="1"/>
<speciesReference species="cpd00229_c" stoichiometry="1"/>
</listOfReactants>
<listOfProducts>
<speciesReference species="cpd00004_c" stoichiometry="1"/>
<speciesReference species="cpd00067_c" stoichiometry="2"/>
<speciesReference species="cpd00139_c" stoichiometry="1"/>
</listOfProducts>
<kineticLaw>
	<math xmlns="http://www.w3.org/1998/Math/MathML">
			<ci> FLUX_VALUE </ci>
	</math>
	<listOfParameters>
		<parameter id="LOWER_BOUND" value="-10000" units="mmol_per_gDW_per_hr"/>
		<parameter id="UPPER_BOUND" value="10000" units="mmol_per_gDW_per_hr"/>
		<parameter id="OBJECTIVE_COEFFICIENT" value="0.0"/>
		<parameter id="FLUX_VALUE" value="0.0" units="mmol_per_gDW_per_hr"/>
	</listOfParameters>
</kineticLaw>
</reaction>
<reaction id="rxn00333" name="(S)-2-Hydroxy-acid:oxygen 2-oxidoreductase" reversible="false">
<notes>
<html:p>GENE_ASSOCIATION:peg.1226</html:p>
<html:p>PROTEIN_ASSOCIATION:peg.1226</html:p>
<html:p>SUBSYSTEM: NONE</html:p>
<html:p>PROTEIN_CLASS: 1.1.3.15</html:p>
</notes>
<listOfReactants>
<speciesReference species="cpd00007_c" stoichiometry="1"/>
<speciesReference species="cpd00139_c" stoichiometry="1"/>
</listOfReactants>
<listOfProducts>
<speciesReference species="cpd00025_c" stoichiometry="1"/>
<speciesReference species="cpd00040_c" stoichiometry="1"/>
</listOfProducts>
<kineticLaw>
	<math xmlns="http://www.w3.org/1998/Math/MathML">
			<ci> FLUX_VALUE </ci>
	</math>
	<listOfParameters>
		<parameter id="LOWER_BOUND" value="0" units="mmol_per_gDW_per_hr"/>
		<parameter id="UPPER_BOUND" value="10000" units="mmol_per_gDW_per_hr"/>
		<parameter id="OBJECTIVE_COEFFICIENT" value="0.0"/>
		<parameter id="FLUX_VALUE" value="0.0" units="mmol_per_gDW_per_hr"/>
	</listOfParameters>
</kineticLaw>
</reaction>
<reaction id="rxn16021" name="Glycolate oxidase (demethylmenaquinone)" reversible="true">
<notes>
<html:p>GENE_ASSOCIATION:peg.1226</html:p>
<html:p>PROTEIN_ASSOCIATION:peg.1226</html:p>
<html:p>SUBSYSTEM: NONE</html:p>
<html:p>PROTEIN_CLASS: </html:p>
</notes>
<listOfReactants>
<speciesReference species="cpd00139_c" stoichiometry="1"/>
<speciesReference species="cpd11425_c" stoichiometry="1"/>
</listOfReactants>
<listOfProducts>
<speciesReference species="cpd00040_c" stoichiometry="1"/>
<speciesReference species="cpd19000_c" stoichiometry="1"/>
</listOfProducts>
<kineticLaw>
	<math xmlns="http://www.w3.org/1998/Math/MathML">
			<ci> FLUX_VALUE </ci>
	</math>
	<listOfParameters>
		<parameter id="LOWER_BOUND" value="-10000" units="mmol_per_gDW_per_hr"/>
		<parameter id="UPPER_BOUND" value="10000" units="mmol_per_gDW_per_hr"/>
		<parameter id="OBJECTIVE_COEFFICIENT" value="0.0"/>
		<parameter id="FLUX_VALUE" value="0.0" units="mmol_per_gDW_per_hr"/>
	</listOfParameters>
</kineticLaw>
</reaction>
<reaction id="rxn16022" name="Glycolate oxidase (menaquinone)" reversible="true">
<notes>
<html:p>GENE_ASSOCIATION:peg.1226</html:p>
<html:p>PROTEIN_ASSOCIATION:peg.1226</html:p>
<html:p>SUBSYSTEM: NONE</html:p>
<html:p>PROTEIN_CLASS: </html:p>
</notes>
<listOfReactants>
<speciesReference species="cpd00139_c" stoichiometry="1"/>
<speciesReference species="cpd11606_c" stoichiometry="1"/>
</listOfReactants>
<listOfProducts>
<speciesReference species="cpd00040_c" stoichiometry="1"/>
<speciesReference species="cpd11451_c" stoichiometry="1"/>
</listOfProducts>
<kineticLaw>
	<math xmlns="http://www.w3.org/1998/Math/MathML">
			<ci> FLUX_VALUE </ci>
	</math>
	<listOfParameters>
		<parameter id="LOWER_BOUND" value="0" units="mmol_per_gDW_per_hr"/>
		<parameter id="UPPER_BOUND" value="10000" units="mmol_per_gDW_per_hr"/>
		<parameter id="OBJECTIVE_COEFFICIENT" value="0.0"/>
		<parameter id="FLUX_VALUE" value="0.0" units="mmol_per_gDW_per_hr"/>
	</listOfParameters>
</kineticLaw>
</reaction>
<reaction id="rxn00336" name="Isocitrate glyoxylate-lyase" reversible="true">
<notes>
<html:p>GENE_ASSOCIATION:GAP_FILLING_SEED</html:p>
<html:p>PROTEIN_ASSOCIATION:GAP_FILLING_SEED</html:p>
<html:p>SUBSYSTEM: NONE</html:p>
<html:p>PROTEIN_CLASS: 4.1.3.1</html:p>
</notes>
<listOfReactants>
<speciesReference species="cpd00260_c" stoichiometry="1"/>
</listOfReactants>
<listOfProducts>
<speciesReference species="cpd00036_c" stoichiometry="1"/>
<speciesReference species="cpd00040_c" stoichiometry="1"/>
</listOfProducts>
<kineticLaw>
	<math xmlns="http://www.w3.org/1998/Math/MathML">
			<ci> FLUX_VALUE </ci>
	</math>
	<listOfParameters>
		<parameter id="LOWER_BOUND" value="-10000" units="mmol_per_gDW_per_hr"/>
		<parameter id="UPPER_BOUND" value="10000" units="mmol_per_gDW_per_hr"/>
		<parameter id="OBJECTIVE_COEFFICIENT" value="0.0"/>
		<parameter id="FLUX_VALUE" value="0.0" units="mmol_per_gDW_per_hr"/>
	</listOfParameters>
</kineticLaw>
</reaction>
%An appendage associated with the glyoxylate subnetwork
<reaction id="rxn00980" name="2-Phosphoglycolate phosphohydrolase" reversible="false">
<notes>
<html:p>GENE_ASSOCIATION:peg.938</html:p>
<html:p>PROTEIN_ASSOCIATION:gph</html:p>
<html:p>SUBSYSTEM: Glycolate,_glyoxylate_interconversions</html:p>
<html:p>PROTEIN_CLASS: 3.1.3.18</html:p>
</notes>
<listOfReactants>
<speciesReference species="cpd00001_c" stoichiometry="1"/>
<speciesReference species="cpd00727_c" stoichiometry="1"/>
</listOfReactants>
<listOfProducts>
<speciesReference species="cpd00009_c" stoichiometry="1"/>
<speciesReference species="cpd00067_c" stoichiometry="1"/>
<speciesReference species="cpd00139_c" stoichiometry="1"/>
</listOfProducts>
<kineticLaw>
	<math xmlns="http://www.w3.org/1998/Math/MathML">
			<ci> FLUX_VALUE </ci>
	</math>
	<listOfParameters>
		<parameter id="LOWER_BOUND" value="0" units="mmol_per_gDW_per_hr"/>
		<parameter id="UPPER_BOUND" value="10000" units="mmol_per_gDW_per_hr"/>
		<parameter id="OBJECTIVE_COEFFICIENT" value="0.0"/>
		<parameter id="FLUX_VALUE" value="0.0" units="mmol_per_gDW_per_hr"/>
	</listOfParameters>
</kineticLaw>
</reaction>
%%A lactate appendage reaction.
<reaction id="rxn00500" name="(R)-Lactate:NAD+ oxidoreductase" reversible="true">
<notes>
<html:p>GENE_ASSOCIATION:peg.514</html:p>
<html:p>PROTEIN_ASSOCIATION:ldhA</html:p>
<html:p>SUBSYSTEM: Fermentations:_Lactate</html:p>
<html:p>PROTEIN_CLASS: 1.1.1.28</html:p>
</notes>
<listOfReactants>
<speciesReference species="cpd00003_c" stoichiometry="1"/>
<speciesReference species="cpd00221_c" stoichiometry="1"/>
</listOfReactants>
<listOfProducts>
<speciesReference species="cpd00004_c" stoichiometry="1"/>
<speciesReference species="cpd00020_c" stoichiometry="1"/>
<speciesReference species="cpd00067_c" stoichiometry="1"/>
</listOfProducts>
<kineticLaw>
	<math xmlns="http://www.w3.org/1998/Math/MathML">
			<ci> FLUX_VALUE </ci>
	</math>
	<listOfParameters>
		<parameter id="LOWER_BOUND" value="-10000" units="mmol_per_gDW_per_hr"/>
		<parameter id="UPPER_BOUND" value="10000" units="mmol_per_gDW_per_hr"/>
		<parameter id="OBJECTIVE_COEFFICIENT" value="0.0"/>
		<parameter id="FLUX_VALUE" value="0.0" units="mmol_per_gDW_per_hr"/>
	</listOfParameters>
</kineticLaw>
</reaction>
%%An appendage reaction that in some other organisms leads to serine, but not here
<reaction id="rxn01101" name="3-Phospho-D-glycerate:NAD+ 2-oxidoreductase" reversible="true">
<notes>
<html:p>GENE_ASSOCIATION:peg.1324</html:p>
<html:p>PROTEIN_ASSOCIATION:serA</html:p>
<html:p>SUBSYSTEM: Serine_Biosynthesis</html:p>
<html:p>PROTEIN_CLASS: 1.1.1.95</html:p>
</notes>
<listOfReactants>
<speciesReference species="cpd00003_c" stoichiometry="1"/>
<speciesReference species="cpd00169_c" stoichiometry="1"/>
</listOfReactants>
<listOfProducts>
<speciesReference species="cpd00004_c" stoichiometry="1"/>
<speciesReference species="cpd00067_c" stoichiometry="1"/>
<speciesReference species="cpd02069_c" stoichiometry="1"/>
</listOfProducts>
<kineticLaw>
	<math xmlns="http://www.w3.org/1998/Math/MathML">
			<ci> FLUX_VALUE </ci>
	</math>
	<listOfParameters>
		<parameter id="LOWER_BOUND" value="-10000" units="mmol_per_gDW_per_hr"/>
		<parameter id="UPPER_BOUND" value="10000" units="mmol_per_gDW_per_hr"/>
		<parameter id="OBJECTIVE_COEFFICIENT" value="0.0"/>
		<parameter id="FLUX_VALUE" value="0.0" units="mmol_per_gDW_per_hr"/>
	</listOfParameters>
</kineticLaw>
</reaction>
%%A disconnected subnetwork involving glycogen
<reaction id="rxn08615" name="glycogen synthase (ADPGlc)" reversible="true">
<notes>
<html:p>GENE_ASSOCIATION:peg.510</html:p>
<html:p>PROTEIN_ASSOCIATION:glgA</html:p>
<html:p>SUBSYSTEM: NONE</html:p>
<html:p>PROTEIN_CLASS: 2.4.1.21</html:p>
</notes>
<listOfReactants>
<speciesReference species="cpd00387_c" stoichiometry="1"/>
<speciesReference species="cpd15302_c" stoichiometry="1"/>
</listOfReactants>
<listOfProducts>
<speciesReference species="cpd00008_c" stoichiometry="1"/>
<speciesReference species="cpd00155_c" stoichiometry="1"/>
</listOfProducts>
<kineticLaw>
	<math xmlns="http://www.w3.org/1998/Math/MathML">
			<ci> FLUX_VALUE </ci>
	</math>
	<listOfParameters>
		<parameter id="LOWER_BOUND" value="-10000" units="mmol_per_gDW_per_hr"/>
		<parameter id="UPPER_BOUND" value="10000" units="mmol_per_gDW_per_hr"/>
		<parameter id="OBJECTIVE_COEFFICIENT" value="0.0"/>
		<parameter id="FLUX_VALUE" value="0.0" units="mmol_per_gDW_per_hr"/>
	</listOfParameters>
</kineticLaw>
</reaction>
<reaction id="rxn05740" name="cpd00155 phosphorylase" reversible="true">
<notes>
<html:p>GENE_ASSOCIATION:peg.507</html:p>
<html:p>PROTEIN_ASSOCIATION:glgP</html:p>
<html:p>SUBSYSTEM: NONE</html:p>
<html:p>PROTEIN_CLASS: 2.4.1.1</html:p>
</notes>
<listOfReactants>
<speciesReference species="cpd00009_c" stoichiometry="1"/>
<speciesReference species="cpd00067_c" stoichiometry="1"/>
<speciesReference species="cpd00155_c" stoichiometry="1"/>
</listOfReactants>
<listOfProducts>
<speciesReference species="cpd00089_c" stoichiometry="1"/>
<speciesReference species="cpd15302_c" stoichiometry="1"/>
</listOfProducts>
<kineticLaw>
	<math xmlns="http://www.w3.org/1998/Math/MathML">
			<ci> FLUX_VALUE </ci>
	</math>
	<listOfParameters>
		<parameter id="LOWER_BOUND" value="-10000" units="mmol_per_gDW_per_hr"/>
		<parameter id="UPPER_BOUND" value="10000" units="mmol_per_gDW_per_hr"/>
		<parameter id="OBJECTIVE_COEFFICIENT" value="0.0"/>
		<parameter id="FLUX_VALUE" value="0.0" units="mmol_per_gDW_per_hr"/>
	</listOfParameters>
</kineticLaw>
</reaction>
%%Disconnected maltose metabolism
<reaction id="rxn08126" name="Amylomaltase (maltotriose)" reversible="true">
<notes>
<html:p>GENE_ASSOCIATION:peg.512</html:p>
<html:p>PROTEIN_ASSOCIATION:malM</html:p>
<html:p>SUBSYSTEM: NONE</html:p>
<html:p>PROTEIN_CLASS: 2.4.1.25</html:p>
</notes>
<listOfReactants>
<speciesReference species="cpd00179_c" stoichiometry="1"/>
<speciesReference species="cpd01262_c" stoichiometry="1"/>
</listOfReactants>
<listOfProducts>
<speciesReference species="cpd00027_c" stoichiometry="1"/>
<speciesReference species="cpd01399_c" stoichiometry="1"/>
</listOfProducts>
<kineticLaw>
	<math xmlns="http://www.w3.org/1998/Math/MathML">
			<ci> FLUX_VALUE </ci>
	</math>
	<listOfParameters>
		<parameter id="LOWER_BOUND" value="-10000" units="mmol_per_gDW_per_hr"/>
		<parameter id="UPPER_BOUND" value="10000" units="mmol_per_gDW_per_hr"/>
		<parameter id="OBJECTIVE_COEFFICIENT" value="0.0"/>
		<parameter id="FLUX_VALUE" value="0.0" units="mmol_per_gDW_per_hr"/>
	</listOfParameters>
</kineticLaw>
</reaction>
<reaction id="rxn08127" name="Amylomaltase (maltotetraose)" reversible="true">
<notes>
<html:p>GENE_ASSOCIATION:peg.512</html:p>
<html:p>PROTEIN_ASSOCIATION:malM</html:p>
<html:p>SUBSYSTEM: NONE</html:p>
<html:p>PROTEIN_CLASS: 2.4.1.25</html:p>
</notes>
<listOfReactants>
<speciesReference species="cpd00179_c" stoichiometry="1"/>
<speciesReference species="cpd01399_c" stoichiometry="1"/>
</listOfReactants>
<listOfProducts>
<speciesReference species="cpd00027_c" stoichiometry="1"/>
<speciesReference species="cpd15495_c" stoichiometry="1"/>
</listOfProducts>
<kineticLaw>
	<math xmlns="http://www.w3.org/1998/Math/MathML">
			<ci> FLUX_VALUE </ci>
	</math>
	<listOfParameters>
		<parameter id="LOWER_BOUND" value="-10000" units="mmol_per_gDW_per_hr"/>
		<parameter id="UPPER_BOUND" value="10000" units="mmol_per_gDW_per_hr"/>
		<parameter id="OBJECTIVE_COEFFICIENT" value="0.0"/>
		<parameter id="FLUX_VALUE" value="0.0" units="mmol_per_gDW_per_hr"/>
	</listOfParameters>
</kineticLaw>
</reaction>
<reaction id="rxn08128" name="Amylomaltase (maltopentaose)" reversible="true">
<notes>
<html:p>GENE_ASSOCIATION:peg.512</html:p>
<html:p>PROTEIN_ASSOCIATION:malM</html:p>
<html:p>SUBSYSTEM: NONE</html:p>
<html:p>PROTEIN_CLASS: 2.4.1.25</html:p>
</notes>
<listOfReactants>
<speciesReference species="cpd00179_c" stoichiometry="1"/>
<speciesReference species="cpd15495_c" stoichiometry="1"/>
</listOfReactants>
<listOfProducts>
<speciesReference species="cpd00027_c" stoichiometry="1"/>
<speciesReference species="cpd01329_c" stoichiometry="1"/>
</listOfProducts>
<kineticLaw>
	<math xmlns="http://www.w3.org/1998/Math/MathML">
			<ci> FLUX_VALUE </ci>
	</math>
	<listOfParameters>
		<parameter id="LOWER_BOUND" value="-10000" units="mmol_per_gDW_per_hr"/>
		<parameter id="UPPER_BOUND" value="10000" units="mmol_per_gDW_per_hr"/>
		<parameter id="OBJECTIVE_COEFFICIENT" value="0.0"/>
		<parameter id="FLUX_VALUE" value="0.0" units="mmol_per_gDW_per_hr"/>
	</listOfParameters>
</kineticLaw>
</reaction>
<reaction id="rxn08129" name="Amylomaltase (maltohexaose)" reversible="true">
<notes>
<html:p>GENE_ASSOCIATION:peg.512</html:p>
<html:p>PROTEIN_ASSOCIATION:malM</html:p>
<html:p>SUBSYSTEM: NONE</html:p>
<html:p>PROTEIN_CLASS: 2.4.1.25</html:p>
</notes>
<listOfReactants>
<speciesReference species="cpd00179_c" stoichiometry="1"/>
<speciesReference species="cpd01329_c" stoichiometry="1"/>
</listOfReactants>
<listOfProducts>
<speciesReference species="cpd00027_c" stoichiometry="1"/>
<speciesReference species="cpd15494_c" stoichiometry="1"/>
</listOfProducts>
<kineticLaw>
	<math xmlns="http://www.w3.org/1998/Math/MathML">
			<ci> FLUX_VALUE </ci>
	</math>
	<listOfParameters>
		<parameter id="LOWER_BOUND" value="-10000" units="mmol_per_gDW_per_hr"/>
		<parameter id="UPPER_BOUND" value="10000" units="mmol_per_gDW_per_hr"/>
		<parameter id="OBJECTIVE_COEFFICIENT" value="0.0"/>
		<parameter id="FLUX_VALUE" value="0.0" units="mmol_per_gDW_per_hr"/>
	</listOfParameters>
</kineticLaw>
</reaction>
%Disconnected glycerate reactions
<reaction id="rxn01280" name="(R)-Glycerate:NAD+ oxidoreductase" reversible="true">
<notes>
<html:p>GENE_ASSOCIATION:peg.29</html:p>
<html:p>PROTEIN_ASSOCIATION:hibD</html:p>
<html:p>SUBSYSTEM: D-galactarate,_D-glucarate_and_D-glycerate_catabolism</html:p>
<html:p>PROTEIN_CLASS: 1.1.1.60</html:p>
</notes>
<listOfReactants>
<speciesReference species="cpd00003_c" stoichiometry="1"/>
<speciesReference species="cpd00223_c" stoichiometry="1"/>
</listOfReactants>
<listOfProducts>
<speciesReference species="cpd00004_c" stoichiometry="1"/>
<speciesReference species="cpd00067_c" stoichiometry="1"/>
<speciesReference species="cpd00843_c" stoichiometry="1"/>
</listOfProducts>
<kineticLaw>
	<math xmlns="http://www.w3.org/1998/Math/MathML">
			<ci> FLUX_VALUE </ci>
	</math>
	<listOfParameters>
		<parameter id="LOWER_BOUND" value="-10000" units="mmol_per_gDW_per_hr"/>
		<parameter id="UPPER_BOUND" value="10000" units="mmol_per_gDW_per_hr"/>
		<parameter id="OBJECTIVE_COEFFICIENT" value="0.0"/>
		<parameter id="FLUX_VALUE" value="0.0" units="mmol_per_gDW_per_hr"/>
	</listOfParameters>
</kineticLaw>
</reaction>
<reaction id="rxn01281" name="(R)-Glycerate:NADP+ oxidoreductase" reversible="true">
<notes>
<html:p>GENE_ASSOCIATION:peg.29</html:p>
<html:p>PROTEIN_ASSOCIATION:hibD</html:p>
<html:p>SUBSYSTEM: NONE</html:p>
<html:p>PROTEIN_CLASS: 1.1.1.60</html:p>
</notes>
<listOfReactants>
<speciesReference species="cpd00006_c" stoichiometry="1"/>
<speciesReference species="cpd00223_c" stoichiometry="1"/>
</listOfReactants>
<listOfProducts>
<speciesReference species="cpd00005_c" stoichiometry="1"/>
<speciesReference species="cpd00067_c" stoichiometry="1"/>
<speciesReference species="cpd00843_c" stoichiometry="1"/>
</listOfProducts>
<kineticLaw>
	<math xmlns="http://www.w3.org/1998/Math/MathML">
			<ci> FLUX_VALUE </ci>
	</math>
	<listOfParameters>
		<parameter id="LOWER_BOUND" value="-10000" units="mmol_per_gDW_per_hr"/>
		<parameter id="UPPER_BOUND" value="10000" units="mmol_per_gDW_per_hr"/>
		<parameter id="OBJECTIVE_COEFFICIENT" value="0.0"/>
		<parameter id="FLUX_VALUE" value="0.0" units="mmol_per_gDW_per_hr"/>
	</listOfParameters>
</kineticLaw>
</reaction>
%%Tartrate appendage from oxaloacetate
<reaction id="rxn00245" name="(R,R)-Tartrate hydro-lyase" reversible="false">
<notes>
<html:p>GENE_ASSOCIATION:( ( peg.1171 )  or  ( peg.1235 ) )</html:p>
<html:p>PROTEIN_ASSOCIATION:fumX</html:p>
<html:p>SUBSYSTEM: NONE</html:p>
<html:p>PROTEIN_CLASS: 4.2.1.32</html:p>
</notes>
<listOfReactants>
<speciesReference species="cpd00666_c" stoichiometry="1"/>
</listOfReactants>
<listOfProducts>
<speciesReference species="cpd00001_c" stoichiometry="1"/>
<speciesReference species="cpd00032_c" stoichiometry="1"/>
</listOfProducts>
<kineticLaw>
	<math xmlns="http://www.w3.org/1998/Math/MathML">
			<ci> FLUX_VALUE </ci>
	</math>
	<listOfParameters>
		<parameter id="LOWER_BOUND" value="0" units="mmol_per_gDW_per_hr"/>
		<parameter id="UPPER_BOUND" value="10000" units="mmol_per_gDW_per_hr"/>
		<parameter id="OBJECTIVE_COEFFICIENT" value="0.0"/>
		<parameter id="FLUX_VALUE" value="0.0" units="mmol_per_gDW_per_hr"/>
	</listOfParameters>
</kineticLaw>
</reaction>
%%%%%% Amino acid biosynthesis, organized by sub-networks
%%% Glycine, serine and cysteine synthesis through partial Wood-Ljungdahl pathway
%Changed original SEED reaction (Added H+ at input) to account for changed composition of cpd11830
<reaction id="rxn06600" name="S-aminomethyldihydrolipoylprotein:(6S)-tetrahydrofolate" reversible="true">
<notes>
<html:p>GENE_ASSOCIATION:( peg.1021  and  peg.771 )</html:p>
<html:p>PROTEIN_ASSOCIATION:gcvT+peg.771</html:p>
<html:p>SUBSYSTEM: Glycine_cycle</html:p>
<html:p>PROTEIN_CLASS: 2.1.2.10</html:p>
</notes>
<listOfReactants>
<speciesReference species="cpd00067_c" stoichiometry="1"/>
<speciesReference species="cpd00087_c" stoichiometry="1"/>
<speciesReference species="cpd11830_c" stoichiometry="1"/>
</listOfReactants>
<listOfProducts>
<speciesReference species="cpd00013_c" stoichiometry="1"/>
<speciesReference species="cpd00125_c" stoichiometry="1"/>
<speciesReference species="cpd12225_c" stoichiometry="1"/>
</listOfProducts>
<kineticLaw>
	<math xmlns="http://www.w3.org/1998/Math/MathML">
			<ci> FLUX_VALUE </ci>
	</math>
	<listOfParameters>
		<parameter id="LOWER_BOUND" value="-10000" units="mmol_per_gDW_per_hr"/>
		<parameter id="UPPER_BOUND" value="10000" units="mmol_per_gDW_per_hr"/>
		<parameter id="OBJECTIVE_COEFFICIENT" value="0.0"/>
		<parameter id="FLUX_VALUE" value="0.0" units="mmol_per_gDW_per_hr"/>
	</listOfParameters>
</kineticLaw>
</reaction>
%Changed SEED reaction (removed H+ at input) to account for changed composition of cpd11830
<reaction id="rxn06377" name="glycine:lipoylprotein oxidoreductase (decarboxylating and" reversible="true">
<notes>
<html:p>GENE_ASSOCIATION:( ( peg.1323 )  or  ( peg.772 ) )</html:p>
<html:p>PROTEIN_ASSOCIATION:peg.1323</html:p>
<html:p>SUBSYSTEM: Glycine_cycle</html:p>
<html:p>PROTEIN_CLASS: 1.4.4.2</html:p>
</notes>
<listOfReactants>
<speciesReference species="cpd00033_c" stoichiometry="1"/>
<speciesReference species="cpd12005_c" stoichiometry="1"/>
</listOfReactants>
<listOfProducts>
<speciesReference species="cpd00011_c" stoichiometry="1"/>
<speciesReference species="cpd11830_c" stoichiometry="1"/>
</listOfProducts>
<kineticLaw>
	<math xmlns="http://www.w3.org/1998/Math/MathML">
			<ci> FLUX_VALUE </ci>
	</math>
	<listOfParameters>
		<parameter id="LOWER_BOUND" value="-10000" units="mmol_per_gDW_per_hr"/>
		<parameter id="UPPER_BOUND" value="10000" units="mmol_per_gDW_per_hr"/>
		<parameter id="OBJECTIVE_COEFFICIENT" value="0.0"/>
		<parameter id="FLUX_VALUE" value="0.0" units="mmol_per_gDW_per_hr"/>
	</listOfParameters>
</kineticLaw>
</reaction>
<reaction id="rxn06493" name="dihydrolipoylprotein:NAD+ oxidoreductase" reversible="true">
<notes>
<html:p>GENE_ASSOCIATION:( ( peg.1323  and  peg.771  and  peg.772 )  or  ( peg.521 )  or  ( peg.771  and  peg.772 ) )</html:p>
<html:p>PROTEIN_ASSOCIATION:peg.1323+peg.771+peg.772</html:p>
<html:p>SUBSYSTEM: Glycine_cycle</html:p>
<html:p>PROTEIN_CLASS: 1.8.1.4</html:p>
</notes>
<listOfReactants>
<speciesReference species="cpd00003_c" stoichiometry="1"/>
<speciesReference species="cpd12225_c" stoichiometry="1"/>
</listOfReactants>
<listOfProducts>
<speciesReference species="cpd00004_c" stoichiometry="1"/>
<speciesReference species="cpd00067_c" stoichiometry="1"/>
<speciesReference species="cpd12005_c" stoichiometry="1"/>
</listOfProducts>
<kineticLaw>
	<math xmlns="http://www.w3.org/1998/Math/MathML">
			<ci> FLUX_VALUE </ci>
	</math>
	<listOfParameters>
		<parameter id="LOWER_BOUND" value="-10000" units="mmol_per_gDW_per_hr"/>
		<parameter id="UPPER_BOUND" value="10000" units="mmol_per_gDW_per_hr"/>
		<parameter id="OBJECTIVE_COEFFICIENT" value="0.0"/>
		<parameter id="FLUX_VALUE" value="0.0" units="mmol_per_gDW_per_hr"/>
	</listOfParameters>
</kineticLaw>
</reaction>
%Serine
<reaction id="rxn00692" name="5,10-Methylenetetrahydrofolate:glycine hydroxymethyltransferase" reversible="true">
<notes>
<html:p>GENE_ASSOCIATION:peg.351</html:p>
<html:p>PROTEIN_ASSOCIATION:glyA</html:p>
<html:p>SUBSYSTEM: Glycine_cycle</html:p>
<html:p>PROTEIN_CLASS: 2.1.2.1</html:p>
</notes>
<listOfReactants>
<speciesReference species="cpd00001_c" stoichiometry="1"/>
<speciesReference species="cpd00033_c" stoichiometry="1"/>
<speciesReference species="cpd00125_c" stoichiometry="1"/>
</listOfReactants>
<listOfProducts>
<speciesReference species="cpd00054_c" stoichiometry="1"/>
<speciesReference species="cpd00087_c" stoichiometry="1"/>
</listOfProducts>
<kineticLaw>
	<math xmlns="http://www.w3.org/1998/Math/MathML">
			<ci> FLUX_VALUE </ci>
	</math>
	<listOfParameters>
		<parameter id="LOWER_BOUND" value="-10000" units="mmol_per_gDW_per_hr"/>
		<parameter id="UPPER_BOUND" value="10000" units="mmol_per_gDW_per_hr"/>
		<parameter id="OBJECTIVE_COEFFICIENT" value="0.0"/>
		<parameter id="FLUX_VALUE" value="0.0" units="mmol_per_gDW_per_hr"/>
	</listOfParameters>
</kineticLaw>
</reaction>
%Cysteine
<reaction id="rxn00423" name="serine O-acetyltransferase" reversible="true">
<notes>
<html:p>GENE_ASSOCIATION:GAP_FILLING_RB2010</html:p>
<html:p>PROTEIN_ASSOCIATION:GAP_FILLING_RB2010</html:p>
<html:p>SUBSYSTEM: NONE</html:p>
<html:p>PROTEIN_CLASS: 2.3.1.30</html:p>
</notes>
<listOfReactants>
<speciesReference species="cpd00022_c" stoichiometry="1"/>
<speciesReference species="cpd00054_c" stoichiometry="1"/>
</listOfReactants>
<listOfProducts>
<speciesReference species="cpd00010_c" stoichiometry="1"/>
<speciesReference species="cpd00722_c" stoichiometry="1"/>
</listOfProducts>
<kineticLaw>
	<math xmlns="http://www.w3.org/1998/Math/MathML">
			<ci> FLUX_VALUE </ci>
	</math>
	<listOfParameters>
		<parameter id="LOWER_BOUND" value="-10000" units="mmol_per_gDW_per_hr"/>
		<parameter id="UPPER_BOUND" value="10000" units="mmol_per_gDW_per_hr"/>
		<parameter id="OBJECTIVE_COEFFICIENT" value="0.0"/>
		<parameter id="FLUX_VALUE" value="0.0" units="mmol_per_gDW_per_hr"/>
	</listOfParameters>
</kineticLaw>
</reaction>
<reaction id="rxn00649" name="O3-Acetyl-L-serine acetate-lyase (adding hydrogen sulfide)" reversible="false">
<notes>
<html:p>GENE_ASSOCIATION:peg.1087</html:p>
<html:p>PROTEIN_ASSOCIATION:cysM</html:p>
<html:p>SUBSYSTEM: NONE</html:p>
<html:p>PROTEIN_CLASS: 2.5.1.47</html:p>
</notes>
<listOfReactants>
<speciesReference species="cpd00239_c" stoichiometry="1"/>
<speciesReference species="cpd00722_c" stoichiometry="1"/>
</listOfReactants>
<listOfProducts>
<speciesReference species="cpd00029_c" stoichiometry="1"/>
<speciesReference species="cpd00067_c" stoichiometry="1"/>
<speciesReference species="cpd00084_c" stoichiometry="1"/>
</listOfProducts>
<kineticLaw>
	<math xmlns="http://www.w3.org/1998/Math/MathML">
			<ci> FLUX_VALUE </ci>
	</math>
	<listOfParameters>
		<parameter id="LOWER_BOUND" value="0" units="mmol_per_gDW_per_hr"/>
		<parameter id="UPPER_BOUND" value="10000" units="mmol_per_gDW_per_hr"/>
		<parameter id="OBJECTIVE_COEFFICIENT" value="0.0"/>
		<parameter id="FLUX_VALUE" value="0.0" units="mmol_per_gDW_per_hr"/>
	</listOfParameters>
</kineticLaw>
</reaction>
%%%Amino acids one or two amination reactions removed from TCA intermediates: Alanine, Glutamate/Glutamine, and Aspartate/Asparagine
<reaction id="rxn00278" name="L-Alanine:NAD+ oxidoreductase" reversible="true">
<notes>
<html:p>SUBSYSTEM: Alanine_biosynthesis</html:p>
<html:p>PROTEIN_CLASS: 1.4.1.1</html:p>
</notes>
<listOfReactants>
<speciesReference species="cpd00004_c" stoichiometry="1"/>
<speciesReference species="cpd00013_c" stoichiometry="1"/>
<speciesReference species="cpd00020_c" stoichiometry="1"/>
<speciesReference species="cpd00067_c" stoichiometry="1"/>
</listOfReactants>
<listOfProducts>
<speciesReference species="cpd00001_c" stoichiometry="1"/>
<speciesReference species="cpd00003_c" stoichiometry="1"/>
<speciesReference species="cpd00035_c" stoichiometry="1"/>
</listOfProducts>
<kineticLaw>
	<math xmlns="http://www.w3.org/1998/Math/MathML">
			<ci> FLUX_VALUE </ci>
	</math>
	<listOfParameters>
		<parameter id="LOWER_BOUND" value="-10000" units="mmol_per_gDW_per_hr"/>
		<parameter id="UPPER_BOUND" value="10000" units="mmol_per_gDW_per_hr"/>
		<parameter id="OBJECTIVE_COEFFICIENT" value="0.0"/>
		<parameter id="FLUX_VALUE" value="0.0" units="mmol_per_gDW_per_hr"/>
	</listOfParameters>
</kineticLaw>
</reaction>
<reaction id="rxn00085" name="L-Glutamate:NADP+ oxidoreductase (transaminating)" reversible="true">
<notes>
<html:p>GENE_ASSOCIATION:peg.1092</html:p>
<html:p>PROTEIN_ASSOCIATION:gltB</html:p>
<html:p>SUBSYSTEM: Glutamine,_Glutamate,_Aspartate_and_Asparagine_Biosynthesis</html:p>
<html:p>PROTEIN_CLASS: 1.4.1.13</html:p>
</notes>
<listOfReactants>
<speciesReference species="cpd00006_c" stoichiometry="1"/>
<speciesReference species="cpd00023_c" stoichiometry="2"/>
</listOfReactants>
<listOfProducts>
<speciesReference species="cpd00005_c" stoichiometry="1"/>
<speciesReference species="cpd00024_c" stoichiometry="1"/>
<speciesReference species="cpd00053_c" stoichiometry="1"/>
<speciesReference species="cpd00067_c" stoichiometry="1"/>
</listOfProducts>
<kineticLaw>
	<math xmlns="http://www.w3.org/1998/Math/MathML">
			<ci> FLUX_VALUE </ci>
	</math>
	<listOfParameters>
		<parameter id="LOWER_BOUND" value="-10000" units="mmol_per_gDW_per_hr"/>
		<parameter id="UPPER_BOUND" value="10000" units="mmol_per_gDW_per_hr"/>
		<parameter id="OBJECTIVE_COEFFICIENT" value="0.0"/>
		<parameter id="FLUX_VALUE" value="0.0" units="mmol_per_gDW_per_hr"/>
	</listOfParameters>
</kineticLaw>
</reaction>
<reaction id="rxn00187" name="L-Glutamate:ammonia ligase (ADP-forming)" reversible="false">
<notes>
<html:p>GENE_ASSOCIATION:peg.89</html:p>
<html:p>PROTEIN_ASSOCIATION:glnA</html:p>
<html:p>SUBSYSTEM: Glutamine,_Glutamate,_Aspartate_and_Asparagine_Biosynthesis</html:p>
<html:p>PROTEIN_CLASS: 6.3.1.2</html:p>
</notes>
<listOfReactants>
<speciesReference species="cpd00002_c" stoichiometry="1"/>
<speciesReference species="cpd00013_c" stoichiometry="1"/>
<speciesReference species="cpd00023_c" stoichiometry="1"/>
</listOfReactants>
<listOfProducts>
<speciesReference species="cpd00008_c" stoichiometry="1"/>
<speciesReference species="cpd00009_c" stoichiometry="1"/>
<speciesReference species="cpd00053_c" stoichiometry="1"/>
<speciesReference species="cpd00067_c" stoichiometry="1"/>
</listOfProducts>
<kineticLaw>
	<math xmlns="http://www.w3.org/1998/Math/MathML">
			<ci> FLUX_VALUE </ci>
	</math>
	<listOfParameters>
		<parameter id="LOWER_BOUND" value="0" units="mmol_per_gDW_per_hr"/>
		<parameter id="UPPER_BOUND" value="10000" units="mmol_per_gDW_per_hr"/>
		<parameter id="OBJECTIVE_COEFFICIENT" value="0.0"/>
		<parameter id="FLUX_VALUE" value="0.0" units="mmol_per_gDW_per_hr"/>
	</listOfParameters>
</kineticLaw>
</reaction>
<reaction id="rxn00260" name="L-Aspartate:2-oxoglutarate aminotransferase" reversible="true">
<notes>
<html:p>GENE_ASSOCIATION:peg.1365</html:p>
<html:p>PROTEIN_ASSOCIATION:peg.1365</html:p>
<html:p>SUBSYSTEM: Glutamine,_Glutamate,_Aspartate_and_Asparagine_Biosynthesis</html:p>
<html:p>PROTEIN_CLASS: 2.6.1.1</html:p>
</notes>
<listOfReactants>
<speciesReference species="cpd00024_c" stoichiometry="1"/>
<speciesReference species="cpd00041_c" stoichiometry="1"/>
</listOfReactants>
<listOfProducts>
<speciesReference species="cpd00023_c" stoichiometry="1"/>
<speciesReference species="cpd00032_c" stoichiometry="1"/>
</listOfProducts>
<kineticLaw>
	<math xmlns="http://www.w3.org/1998/Math/MathML">
			<ci> FLUX_VALUE </ci>
	</math>
	<listOfParameters>
		<parameter id="LOWER_BOUND" value="-10000" units="mmol_per_gDW_per_hr"/>
		<parameter id="UPPER_BOUND" value="10000" units="mmol_per_gDW_per_hr"/>
		<parameter id="OBJECTIVE_COEFFICIENT" value="0.0"/>
		<parameter id="FLUX_VALUE" value="0.0" units="mmol_per_gDW_per_hr"/>
	</listOfParameters>
</kineticLaw>
</reaction>
%Next reaction may be possible to eliminate, nadB also used to initiate nicotinamide pathway, strange to also use O2 to interconvert aspartate and oxaloacetate
<reaction id="rxn00262" name="L-Aspartic acid:oxygen oxidoreductase (deaminating)" reversible="false">
<notes>
<html:p>GENE_ASSOCIATION:peg.549</html:p>
<html:p>PROTEIN_ASSOCIATION:nadB</html:p>
<html:p>SUBSYSTEM: NONE</html:p>
<html:p>PROTEIN_CLASS: 1.4.3.2</html:p>
</notes>
<listOfReactants>
<speciesReference species="cpd00001_c" stoichiometry="1"/>
<speciesReference species="cpd00007_c" stoichiometry="1"/>
<speciesReference species="cpd00041_c" stoichiometry="1"/>
</listOfReactants>
<listOfProducts>
<speciesReference species="cpd00013_c" stoichiometry="1"/>
<speciesReference species="cpd00025_c" stoichiometry="1"/>
<speciesReference species="cpd00032_c" stoichiometry="1"/>
</listOfProducts>
<kineticLaw>
	<math xmlns="http://www.w3.org/1998/Math/MathML">
			<ci> FLUX_VALUE </ci>
	</math>
	<listOfParameters>
		<parameter id="LOWER_BOUND" value="0" units="mmol_per_gDW_per_hr"/>
		<parameter id="UPPER_BOUND" value="10000" units="mmol_per_gDW_per_hr"/>
		<parameter id="OBJECTIVE_COEFFICIENT" value="0.0"/>
		<parameter id="FLUX_VALUE" value="0.0" units="mmol_per_gDW_per_hr"/>
	</listOfParameters>
</kineticLaw>
</reaction>
<reaction id="rxn00416" name="Asparagine synthase" reversible="true">
<notes>
<html:p>GENE_ASSOCIATION:</html:p>
<html:p>PROTEIN_ASSOCIATION:</html:p>
<html:p>SUBSYSTEM: Glutamine,_Glutamate,_Aspartate_and_Asparagine_Biosynthesis</html:p>
<html:p>PROTEIN_CLASS: 6.3.5.4</html:p>
</notes>
<listOfReactants>
<speciesReference species="cpd00001_c" stoichiometry="1"/>
<speciesReference species="cpd00002_c" stoichiometry="1"/>
<speciesReference species="cpd00041_c" stoichiometry="1"/>
<speciesReference species="cpd00053_c" stoichiometry="1"/>
</listOfReactants>
<listOfProducts>
<speciesReference species="cpd00012_c" stoichiometry="1"/>
<speciesReference species="cpd00018_c" stoichiometry="1"/>
<speciesReference species="cpd00023_c" stoichiometry="1"/>
<speciesReference species="cpd00132_c" stoichiometry="1"/>
</listOfProducts>
<kineticLaw>
	<math xmlns="http://www.w3.org/1998/Math/MathML">
			<ci> FLUX_VALUE </ci>
	</math>
	<listOfParameters>
		<parameter id="LOWER_BOUND" value="-10000" units="mmol_per_gDW_per_hr"/>
		<parameter id="UPPER_BOUND" value="10000" units="mmol_per_gDW_per_hr"/>
		<parameter id="OBJECTIVE_COEFFICIENT" value="0.0"/>
		<parameter id="FLUX_VALUE" value="0.0" units="mmol_per_gDW_per_hr"/>
	</listOfParameters>
</kineticLaw>
</reaction>
%%%Synthesis of branched chain amino acids: valine, leucine, isoleucine
%%Valine
<reaction id="rxn00011" name="pyruvate:thiamin diphosphate acetaldehydetransferase" reversible="false">
<notes>
<html:p>GENE_ASSOCIATION:( peg.1286  and  peg.334 )</html:p>
<html:p>PROTEIN_ASSOCIATION:ilvH+ilvB</html:p>
<html:p>SUBSYSTEM: Branched-Chain_Amino_Acid_Biosynthesis</html:p>
<html:p>PROTEIN_CLASS: 2.2.1.6</html:p>
</notes>
<listOfReactants>
<speciesReference species="cpd00020_c" stoichiometry="1"/>
<speciesReference species="cpd00056_c" stoichiometry="1"/>
<speciesReference species="cpd00067_c" stoichiometry="1"/>
</listOfReactants>
<listOfProducts>
<speciesReference species="cpd00011_c" stoichiometry="1"/>
<speciesReference species="cpd03049_c" stoichiometry="1"/>
</listOfProducts>
<kineticLaw>
	<math xmlns="http://www.w3.org/1998/Math/MathML">
			<ci> FLUX_VALUE </ci>
	</math>
	<listOfParameters>
		<parameter id="LOWER_BOUND" value="0" units="mmol_per_gDW_per_hr"/>
		<parameter id="UPPER_BOUND" value="10000" units="mmol_per_gDW_per_hr"/>
		<parameter id="OBJECTIVE_COEFFICIENT" value="0.0"/>
		<parameter id="FLUX_VALUE" value="0.0" units="mmol_per_gDW_per_hr"/>
	</listOfParameters>
</kineticLaw>
</reaction>
<reaction id="rxn02185" name="2-Acetolactate pyruvate-lyase (carboxylating)" reversible="true">
<notes>
<html:p>GENE_ASSOCIATION:( peg.1286  and  peg.334 )</html:p>
<html:p>PROTEIN_ASSOCIATION:ilvH+ilvB</html:p>
<html:p>SUBSYSTEM: Branched-Chain_Amino_Acid_Biosynthesis</html:p>
<html:p>PROTEIN_CLASS: 2.2.1.6</html:p>
</notes>
<listOfReactants>
<speciesReference species="cpd00056_c" stoichiometry="1"/>
<speciesReference species="cpd00668_c" stoichiometry="1"/>
</listOfReactants>
<listOfProducts>
<speciesReference species="cpd00020_c" stoichiometry="1"/>
<speciesReference species="cpd03049_c" stoichiometry="1"/>
</listOfProducts>
<kineticLaw>
	<math xmlns="http://www.w3.org/1998/Math/MathML">
			<ci> FLUX_VALUE </ci>
	</math>
	<listOfParameters>
		<parameter id="LOWER_BOUND" value="-10000" units="mmol_per_gDW_per_hr"/>
		<parameter id="UPPER_BOUND" value="10000" units="mmol_per_gDW_per_hr"/>
		<parameter id="OBJECTIVE_COEFFICIENT" value="0.0"/>
		<parameter id="FLUX_VALUE" value="0.0" units="mmol_per_gDW_per_hr"/>
	</listOfParameters>
</kineticLaw>
</reaction>
<reaction id="rxn02187" name="2-Acetolactate methylmutase" reversible="true">
<notes>
<html:p>GENE_ASSOCIATION:peg.868</html:p>
<html:p>PROTEIN_ASSOCIATION:ilvC</html:p>
<html:p>SUBSYSTEM: Branched-Chain_Amino_Acid_Biosynthesis</html:p>
<html:p>PROTEIN_CLASS: 1.1.1.86</html:p>
</notes>
<listOfReactants>
<speciesReference species="cpd00668_c" stoichiometry="1"/>
</listOfReactants>
<listOfProducts>
<speciesReference species="cpd02569_c" stoichiometry="1"/>
</listOfProducts>
<kineticLaw>
	<math xmlns="http://www.w3.org/1998/Math/MathML">
			<ci> FLUX_VALUE </ci>
	</math>
	<listOfParameters>
		<parameter id="LOWER_BOUND" value="-10000" units="mmol_per_gDW_per_hr"/>
		<parameter id="UPPER_BOUND" value="10000" units="mmol_per_gDW_per_hr"/>
		<parameter id="OBJECTIVE_COEFFICIENT" value="0.0"/>
		<parameter id="FLUX_VALUE" value="0.0" units="mmol_per_gDW_per_hr"/>
	</listOfParameters>
</kineticLaw>
</reaction>
<reaction id="rxn03068" name="(R)-2,3-Dihydroxy-3-methylbutanoate:NADP+ oxidoreductase" reversible="true">
<notes>
<html:p>GENE_ASSOCIATION:peg.868</html:p>
<html:p>PROTEIN_ASSOCIATION:ilvC</html:p>
<html:p>SUBSYSTEM: Branched-Chain_Amino_Acid_Biosynthesis</html:p>
<html:p>PROTEIN_CLASS: 1.1.1.86</html:p>
</notes>
<listOfReactants>
<speciesReference species="cpd00006_c" stoichiometry="1"/>
<speciesReference species="cpd02498_c" stoichiometry="1"/>
</listOfReactants>
<listOfProducts>
<speciesReference species="cpd00005_c" stoichiometry="1"/>
<speciesReference species="cpd00067_c" stoichiometry="1"/>
<speciesReference species="cpd02569_c" stoichiometry="1"/>
</listOfProducts>
<kineticLaw>
	<math xmlns="http://www.w3.org/1998/Math/MathML">
			<ci> FLUX_VALUE </ci>
	</math>
	<listOfParameters>
		<parameter id="LOWER_BOUND" value="-10000" units="mmol_per_gDW_per_hr"/>
		<parameter id="UPPER_BOUND" value="10000" units="mmol_per_gDW_per_hr"/>
		<parameter id="OBJECTIVE_COEFFICIENT" value="0.0"/>
		<parameter id="FLUX_VALUE" value="0.0" units="mmol_per_gDW_per_hr"/>
	</listOfParameters>
</kineticLaw>
</reaction>
<reaction id="rxn00898" name="2,3-Dihydroxy-3-methylbutanoate hydro-lyase" reversible="false">
<notes>
<html:p>GENE_ASSOCIATION:peg.585</html:p>
<html:p>PROTEIN_ASSOCIATION:ilvD</html:p>
<html:p>SUBSYSTEM: Branched-Chain_Amino_Acid_Biosynthesis</html:p>
<html:p>PROTEIN_CLASS: 4.2.1.9</html:p>
</notes>
<listOfReactants>
<speciesReference species="cpd02498_c" stoichiometry="1"/>
</listOfReactants>
<listOfProducts>
<speciesReference species="cpd00001_c" stoichiometry="1"/>
<speciesReference species="cpd00123_c" stoichiometry="1"/>
</listOfProducts>
<kineticLaw>
	<math xmlns="http://www.w3.org/1998/Math/MathML">
			<ci> FLUX_VALUE </ci>
	</math>
	<listOfParameters>
		<parameter id="LOWER_BOUND" value="0" units="mmol_per_gDW_per_hr"/>
		<parameter id="UPPER_BOUND" value="10000" units="mmol_per_gDW_per_hr"/>
		<parameter id="OBJECTIVE_COEFFICIENT" value="0.0"/>
		<parameter id="FLUX_VALUE" value="0.0" units="mmol_per_gDW_per_hr"/>
	</listOfParameters>
</kineticLaw>
</reaction>
<reaction id="rxn00903" name="L-Valine:2-oxoglutarate aminotransferase" reversible="true">
<notes>
<html:p>GENE_ASSOCIATION:( ( peg.1118 )  or  ( peg.1316 ) )</html:p>
<html:p>PROTEIN_ASSOCIATION:ilvE</html:p>
<html:p>SUBSYSTEM: Branched_chain_amino_acids_biosynthesis</html:p>
<html:p>PROTEIN_CLASS: 2.6.1.42</html:p>
</notes>
<listOfReactants>
<speciesReference species="cpd00024_c" stoichiometry="1"/>
<speciesReference species="cpd00156_c" stoichiometry="1"/>
</listOfReactants>
<listOfProducts>
<speciesReference species="cpd00023_c" stoichiometry="1"/>
<speciesReference species="cpd00123_c" stoichiometry="1"/>
</listOfProducts>
<kineticLaw>
	<math xmlns="http://www.w3.org/1998/Math/MathML">
			<ci> FLUX_VALUE </ci>
	</math>
	<listOfParameters>
		<parameter id="LOWER_BOUND" value="-10000" units="mmol_per_gDW_per_hr"/>
		<parameter id="UPPER_BOUND" value="10000" units="mmol_per_gDW_per_hr"/>
		<parameter id="OBJECTIVE_COEFFICIENT" value="0.0"/>
		<parameter id="FLUX_VALUE" value="0.0" units="mmol_per_gDW_per_hr"/>
	</listOfParameters>
</kineticLaw>
</reaction>
%%Leucine synthesis from 2-oxoisovalerate (branching from valine synthesis)
<reaction id="rxn00902" name="3-Carboxy-3-hydroxy-4-methylpentanoate 3-methyl-2-oxobutanoate-lyase" reversible="false">
<notes>
<html:p>GENE_ASSOCIATION:peg.1446</html:p>
<html:p>PROTEIN_ASSOCIATION:peg.1446</html:p>
<html:p>SUBSYSTEM: Branched-Chain_Amino_Acid_Biosynthesis</html:p>
<html:p>PROTEIN_CLASS: 2.3.3.13</html:p>
</notes>
<listOfReactants>
<speciesReference species="cpd00001_c" stoichiometry="1"/>
<speciesReference species="cpd00022_c" stoichiometry="1"/>
<speciesReference species="cpd00123_c" stoichiometry="1"/>
</listOfReactants>
<listOfProducts>
<speciesReference species="cpd00010_c" stoichiometry="1"/>
<speciesReference species="cpd00067_c" stoichiometry="1"/>
<speciesReference species="cpd01646_c" stoichiometry="1"/>
</listOfProducts>
<kineticLaw>
	<math xmlns="http://www.w3.org/1998/Math/MathML">
			<ci> FLUX_VALUE </ci>
	</math>
	<listOfParameters>
		<parameter id="LOWER_BOUND" value="0" units="mmol_per_gDW_per_hr"/>
		<parameter id="UPPER_BOUND" value="10000" units="mmol_per_gDW_per_hr"/>
		<parameter id="OBJECTIVE_COEFFICIENT" value="0.0"/>
		<parameter id="FLUX_VALUE" value="0.0" units="mmol_per_gDW_per_hr"/>
	</listOfParameters>
</kineticLaw>
</reaction>
<reaction id="rxn02789" name="2-Isopropylmalate hydro-lyase" reversible="true">
<notes>
<html:p>GENE_ASSOCIATION:( peg.656  and  peg.979 )</html:p>
<html:p>PROTEIN_ASSOCIATION:leuC+leuD</html:p>
<html:p>SUBSYSTEM: Branched-Chain_Amino_Acid_Biosynthesis</html:p>
<html:p>PROTEIN_CLASS: 4.2.1.33</html:p>
</notes>
<listOfReactants>
<speciesReference species="cpd01646_c" stoichiometry="1"/>
</listOfReactants>
<listOfProducts>
<speciesReference species="cpd00001_c" stoichiometry="1"/>
<speciesReference species="cpd01710_c" stoichiometry="1"/>
</listOfProducts>
<kineticLaw>
	<math xmlns="http://www.w3.org/1998/Math/MathML">
			<ci> FLUX_VALUE </ci>
	</math>
	<listOfParameters>
		<parameter id="LOWER_BOUND" value="-10000" units="mmol_per_gDW_per_hr"/>
		<parameter id="UPPER_BOUND" value="10000" units="mmol_per_gDW_per_hr"/>
		<parameter id="OBJECTIVE_COEFFICIENT" value="0.0"/>
		<parameter id="FLUX_VALUE" value="0.0" units="mmol_per_gDW_per_hr"/>
	</listOfParameters>
</kineticLaw>
</reaction>
<reaction id="rxn02811" name="3-Isopropylmalate hydro-lyase" reversible="true">
<notes>
<html:p>GENE_ASSOCIATION:( peg.656  and  peg.979 )</html:p>
<html:p>PROTEIN_ASSOCIATION:leuC+leuD</html:p>
<html:p>SUBSYSTEM: Branched-Chain_Amino_Acid_Biosynthesis</html:p>
<html:p>PROTEIN_CLASS: 4.2.1.33</html:p>
</notes>
<listOfReactants>
<speciesReference species="cpd02693_c" stoichiometry="1"/>
</listOfReactants>
<listOfProducts>
<speciesReference species="cpd00001_c" stoichiometry="1"/>
<speciesReference species="cpd01710_c" stoichiometry="1"/>
</listOfProducts>
<kineticLaw>
	<math xmlns="http://www.w3.org/1998/Math/MathML">
			<ci> FLUX_VALUE </ci>
	</math>
	<listOfParameters>
		<parameter id="LOWER_BOUND" value="-10000" units="mmol_per_gDW_per_hr"/>
		<parameter id="UPPER_BOUND" value="10000" units="mmol_per_gDW_per_hr"/>
		<parameter id="OBJECTIVE_COEFFICIENT" value="0.0"/>
		<parameter id="FLUX_VALUE" value="0.0" units="mmol_per_gDW_per_hr"/>
	</listOfParameters>
</kineticLaw>
</reaction>
<reaction id="rxn03062" name="3-Isopropylmalate:NAD+ oxidoreductase" reversible="true">
<notes>
<html:p>GENE_ASSOCIATION:peg.182</html:p>
<html:p>PROTEIN_ASSOCIATION:leuB</html:p>
<html:p>SUBSYSTEM: Branched-Chain_Amino_Acid_Biosynthesis</html:p>
<html:p>PROTEIN_CLASS: 1.1.1.85</html:p>
</notes>
<listOfReactants>
<speciesReference species="cpd00003_c" stoichiometry="1"/>
<speciesReference species="cpd02693_c" stoichiometry="1"/>
</listOfReactants>
<listOfProducts>
<speciesReference species="cpd00004_c" stoichiometry="1"/>
<speciesReference species="cpd00067_c" stoichiometry="1"/>
<speciesReference species="cpd02605_c" stoichiometry="1"/>
</listOfProducts>
<kineticLaw>
	<math xmlns="http://www.w3.org/1998/Math/MathML">
			<ci> FLUX_VALUE </ci>
	</math>
	<listOfParameters>
		<parameter id="LOWER_BOUND" value="-10000" units="mmol_per_gDW_per_hr"/>
		<parameter id="UPPER_BOUND" value="10000" units="mmol_per_gDW_per_hr"/>
		<parameter id="OBJECTIVE_COEFFICIENT" value="0.0"/>
		<parameter id="FLUX_VALUE" value="0.0" units="mmol_per_gDW_per_hr"/>
	</listOfParameters>
</kineticLaw>
</reaction>
<reaction id="rxn01208" name="2-Oxo-4-methyl-3-carboxypentanoate decarboxylation" reversible="false">
<notes>
<html:p>GENE_ASSOCIATION:SPONTANEOUS</html:p>
<html:p>PROTEIN_ASSOCIATION:SPONTANEOUS</html:p>
<html:p>SUBSYSTEM: Branched-Chain_Amino_Acid_Biosynthesis</html:p>
<html:p>PROTEIN_CLASS: </html:p>
</notes>
<listOfReactants>
<speciesReference species="cpd00067_c" stoichiometry="1"/>
<speciesReference species="cpd02605_c" stoichiometry="1"/>
</listOfReactants>
<listOfProducts>
<speciesReference species="cpd00011_c" stoichiometry="1"/>
<speciesReference species="cpd00200_c" stoichiometry="1"/>
</listOfProducts>
<kineticLaw>
	<math xmlns="http://www.w3.org/1998/Math/MathML">
			<ci> FLUX_VALUE </ci>
	</math>
	<listOfParameters>
		<parameter id="LOWER_BOUND" value="0" units="mmol_per_gDW_per_hr"/>
		<parameter id="UPPER_BOUND" value="10000" units="mmol_per_gDW_per_hr"/>
		<parameter id="OBJECTIVE_COEFFICIENT" value="0.0"/>
		<parameter id="FLUX_VALUE" value="0.0" units="mmol_per_gDW_per_hr"/>
	</listOfParameters>
</kineticLaw>
</reaction>
<reaction id="rxn00806" name="L-Leucine:2-oxoglutarate aminotransferase" reversible="true">
<notes>
<html:p>GENE_ASSOCIATION:( ( peg.1118 )  or  ( peg.1316 ) )</html:p>
<html:p>PROTEIN_ASSOCIATION:ilvE</html:p>
<html:p>SUBSYSTEM: Branched_chain_amino_acids_biosynthesis</html:p>
<html:p>PROTEIN_CLASS: 2.6.1.42</html:p>
</notes>
<listOfReactants>
<speciesReference species="cpd00024_c" stoichiometry="1"/>
<speciesReference species="cpd00107_c" stoichiometry="1"/>
</listOfReactants>
<listOfProducts>
<speciesReference species="cpd00023_c" stoichiometry="1"/>
<speciesReference species="cpd00200_c" stoichiometry="1"/>
</listOfProducts>
<kineticLaw>
	<math xmlns="http://www.w3.org/1998/Math/MathML">
			<ci> FLUX_VALUE </ci>
	</math>
	<listOfParameters>
		<parameter id="LOWER_BOUND" value="-10000" units="mmol_per_gDW_per_hr"/>
		<parameter id="UPPER_BOUND" value="10000" units="mmol_per_gDW_per_hr"/>
		<parameter id="OBJECTIVE_COEFFICIENT" value="0.0"/>
		<parameter id="FLUX_VALUE" value="0.0" units="mmol_per_gDW_per_hr"/>
	</listOfParameters>
</kineticLaw>
</reaction>
%%Isoleucine synthesis via citramalate 
<reaction id="rxn05109" name="Citramalate synthase" reversible="false">
<notes>
<html:p>GENE_ASSOCIATION: </html:p>
<html:p>PROTEIN_ASSOCIATION: </html:p>
<html:p>SUBSYSTEM: Branched-Chain_Amino_Acid_Biosynthesis</html:p>
<html:p>PROTEIN_CLASS: 2.3.1.182</html:p>
</notes>
<listOfReactants>
<speciesReference species="cpd00001_c" stoichiometry="1"/>
<speciesReference species="cpd00022_c" stoichiometry="1"/>
<speciesReference species="cpd00020_c" stoichiometry="1"/>
</listOfReactants>
<listOfProducts>
<speciesReference species="cpd00010_c" stoichiometry="1"/>
<speciesReference species="cpd00067_c" stoichiometry="1"/>
<speciesReference species="cpd01700_c" stoichiometry="1"/>
</listOfProducts>
<kineticLaw>
	<math xmlns="http://www.w3.org/1998/Math/MathML">
			<ci> FLUX_VALUE </ci>
	</math>
	<listOfParameters>
		<parameter id="LOWER_BOUND" value="0" units="mmol_per_gDW_per_hr"/>
		<parameter id="UPPER_BOUND" value="10000" units="mmol_per_gDW_per_hr"/>
		<parameter id="OBJECTIVE_COEFFICIENT" value="0.0"/>
		<parameter id="FLUX_VALUE" value="0.0" units="mmol_per_gDW_per_hr"/>
	</listOfParameters>
</kineticLaw>
</reaction>
<reaction id="rxn02749" name="Citramalate dehydratase" reversible="true">
<notes>
<html:p>GENE_ASSOCIATION:( peg.656  and  peg.979 )</html:p>
<html:p>PROTEIN_ASSOCIATION:leuC+leuD</html:p>
<html:p>SUBSYSTEM: Branched-Chain_Amino_Acid_Biosynthesis</html:p>
<html:p>PROTEIN_CLASS: 4.2.1.33</html:p>
</notes>
<listOfReactants>
<speciesReference species="cpd01700_c" stoichiometry="1"/>
</listOfReactants>
<listOfProducts>
<speciesReference species="cpd00001_c" stoichiometry="1"/>
<speciesReference species="cpd01502_c" stoichiometry="1"/>
</listOfProducts>
<kineticLaw>
	<math xmlns="http://www.w3.org/1998/Math/MathML">
			<ci> FLUX_VALUE </ci>
	</math>
	<listOfParameters>
		<parameter id="LOWER_BOUND" value="-10000" units="mmol_per_gDW_per_hr"/>
		<parameter id="UPPER_BOUND" value="10000" units="mmol_per_gDW_per_hr"/>
		<parameter id="OBJECTIVE_COEFFICIENT" value="0.0"/>
		<parameter id="FLUX_VALUE" value="0.0" units="mmol_per_gDW_per_hr"/>
	</listOfParameters>
</kineticLaw>
</reaction>
<reaction id="rxn02751" name="citraconate hydratase" reversible="true">
<notes>
<html:p>GENE_ASSOCIATION:( peg.656  and  peg.979 )</html:p>
<html:p>PROTEIN_ASSOCIATION:leuC+leuD</html:p>
<html:p>SUBSYSTEM: Branched-Chain_Amino_Acid_Biosynthesis</html:p>
<html:p>PROTEIN_CLASS: 4.2.1.33</html:p>
</notes>
<listOfReactants>
<speciesReference species="cpd03593_c" stoichiometry="1"/>
</listOfReactants>
<listOfProducts>
<speciesReference species="cpd00001_c" stoichiometry="1"/>
<speciesReference species="cpd01502_c" stoichiometry="1"/>
</listOfProducts>
<kineticLaw>
	<math xmlns="http://www.w3.org/1998/Math/MathML">
			<ci> FLUX_VALUE </ci>
	</math>
	<listOfParameters>
		<parameter id="LOWER_BOUND" value="-10000" units="mmol_per_gDW_per_hr"/>
		<parameter id="UPPER_BOUND" value="10000" units="mmol_per_gDW_per_hr"/>
		<parameter id="OBJECTIVE_COEFFICIENT" value="0.0"/>
		<parameter id="FLUX_VALUE" value="0.0" units="mmol_per_gDW_per_hr"/>
	</listOfParameters>
</kineticLaw>
</reaction>
<reaction id="rxn00735" name="D-erythro-3-Methylmalate:NAD+ oxidoreductase (decarboxylating)" reversible="true">
<notes>
<html:p>GENE_ASSOCIATION:peg.182</html:p>
<html:p>PROTEIN_ASSOCIATION:leuB</html:p>
<html:p>SUBSYSTEM: Branched-Chain_Amino_Acid_Biosynthesis</html:p>
<html:p>PROTEIN_CLASS: 1.1.1.85</html:p>
</notes>
<listOfReactants>
<speciesReference species="cpd00003_c" stoichiometry="1"/>
<speciesReference species="cpd03593_c" stoichiometry="1"/>
</listOfReactants>
<listOfProducts>
<speciesReference species="cpd00004_c" stoichiometry="1"/>
<speciesReference species="cpd00011_c" stoichiometry="1"/>
<speciesReference species="cpd00094_c" stoichiometry="1"/>
</listOfProducts>
<kineticLaw>
	<math xmlns="http://www.w3.org/1998/Math/MathML">
			<ci> FLUX_VALUE </ci>
	</math>
	<listOfParameters>
		<parameter id="LOWER_BOUND" value="-10000" units="mmol_per_gDW_per_hr"/>
		<parameter id="UPPER_BOUND" value="10000" units="mmol_per_gDW_per_hr"/>
		<parameter id="OBJECTIVE_COEFFICIENT" value="0.0"/>
		<parameter id="FLUX_VALUE" value="0.0" units="mmol_per_gDW_per_hr"/>
	</listOfParameters>
</kineticLaw>
</reaction>
<reaction id="rxn03194" name="(S)-2-Aceto-2-hydroxybutanoate pyruvate-lyase (carboxylating)" reversible="true">
<notes>
<html:p>GENE_ASSOCIATION:( peg.1286  and  peg.334 )</html:p>
<html:p>PROTEIN_ASSOCIATION:ilvH+ilvB</html:p>
<html:p>SUBSYSTEM: Branched-Chain_Amino_Acid_Biosynthesis</html:p>
<html:p>PROTEIN_CLASS: 2.2.1.6</html:p>
</notes>
<listOfReactants>
<speciesReference species="cpd00094_c" stoichiometry="1"/>
<speciesReference species="cpd03049_c" stoichiometry="1"/>
</listOfReactants>
<listOfProducts>
<speciesReference species="cpd00056_c" stoichiometry="1"/>
<speciesReference species="cpd00498_c" stoichiometry="1"/>
</listOfProducts>
<kineticLaw>
	<math xmlns="http://www.w3.org/1998/Math/MathML">
			<ci> FLUX_VALUE </ci>
	</math>
	<listOfParameters>
		<parameter id="LOWER_BOUND" value="-10000" units="mmol_per_gDW_per_hr"/>
		<parameter id="UPPER_BOUND" value="10000" units="mmol_per_gDW_per_hr"/>
		<parameter id="OBJECTIVE_COEFFICIENT" value="0.0"/>
		<parameter id="FLUX_VALUE" value="0.0" units="mmol_per_gDW_per_hr"/>
	</listOfParameters>
</kineticLaw>
</reaction>
<reaction id="rxn03436" name="(S)-2-Aceto-2-hydroxybutanoate:NADP+ oxidoreductase (isomerizing)" reversible="true">
<notes>
<html:p>GENE_ASSOCIATION:peg.868</html:p>
<html:p>PROTEIN_ASSOCIATION:ilvC</html:p>
<html:p>SUBSYSTEM: Branched-Chain_Amino_Acid_Biosynthesis</html:p>
<html:p>PROTEIN_CLASS: 1.1.1.86</html:p>
</notes>
<listOfReactants>
<speciesReference species="cpd00498_c" stoichiometry="1"/>
</listOfReactants>
<listOfProducts>
<speciesReference species="cpd10162_c" stoichiometry="1"/>
</listOfProducts>
<kineticLaw>
	<math xmlns="http://www.w3.org/1998/Math/MathML">
			<ci> FLUX_VALUE </ci>
	</math>
	<listOfParameters>
		<parameter id="LOWER_BOUND" value="-10000" units="mmol_per_gDW_per_hr"/>
		<parameter id="UPPER_BOUND" value="10000" units="mmol_per_gDW_per_hr"/>
		<parameter id="OBJECTIVE_COEFFICIENT" value="0.0"/>
		<parameter id="FLUX_VALUE" value="0.0" units="mmol_per_gDW_per_hr"/>
	</listOfParameters>
</kineticLaw>
</reaction>
<reaction id="rxn03435" name="(R)-2,3-Dihydroxy-3-methylpentanoate:NADP+ oxidoreductase" reversible="true">
<notes>
<html:p>GENE_ASSOCIATION:peg.868</html:p>
<html:p>PROTEIN_ASSOCIATION:ilvC</html:p>
<html:p>SUBSYSTEM: Branched-Chain_Amino_Acid_Biosynthesis</html:p>
<html:p>PROTEIN_CLASS: 1.1.1.86</html:p>
</notes>
<listOfReactants>
<speciesReference species="cpd00006_c" stoichiometry="1"/>
<speciesReference species="cpd02535_c" stoichiometry="1"/>
</listOfReactants>
<listOfProducts>
<speciesReference species="cpd00005_c" stoichiometry="1"/>
<speciesReference species="cpd00067_c" stoichiometry="1"/>
<speciesReference species="cpd10162_c" stoichiometry="1"/>
</listOfProducts>
<kineticLaw>
	<math xmlns="http://www.w3.org/1998/Math/MathML">
			<ci> FLUX_VALUE </ci>
	</math>
	<listOfParameters>
		<parameter id="LOWER_BOUND" value="-10000" units="mmol_per_gDW_per_hr"/>
		<parameter id="UPPER_BOUND" value="10000" units="mmol_per_gDW_per_hr"/>
		<parameter id="OBJECTIVE_COEFFICIENT" value="0.0"/>
		<parameter id="FLUX_VALUE" value="0.0" units="mmol_per_gDW_per_hr"/>
	</listOfParameters>
</kineticLaw>
</reaction>
<reaction id="rxn03437" name="(R)-2,3-Dihydroxy-3-methylpentanoate hydro-lyase" reversible="false">
<notes>
<html:p>GENE_ASSOCIATION:peg.585</html:p>
<html:p>PROTEIN_ASSOCIATION:ilvD</html:p>
<html:p>SUBSYSTEM: Branched-Chain_Amino_Acid_Biosynthesis</html:p>
<html:p>PROTEIN_CLASS: 4.2.1.9</html:p>
</notes>
<listOfReactants>
<speciesReference species="cpd02535_c" stoichiometry="1"/>
</listOfReactants>
<listOfProducts>
<speciesReference species="cpd00001_c" stoichiometry="1"/>
<speciesReference species="cpd00508_c" stoichiometry="1"/>
</listOfProducts>
<kineticLaw>
	<math xmlns="http://www.w3.org/1998/Math/MathML">
			<ci> FLUX_VALUE </ci>
	</math>
	<listOfParameters>
		<parameter id="LOWER_BOUND" value="0" units="mmol_per_gDW_per_hr"/>
		<parameter id="UPPER_BOUND" value="10000" units="mmol_per_gDW_per_hr"/>
		<parameter id="OBJECTIVE_COEFFICIENT" value="0.0"/>
		<parameter id="FLUX_VALUE" value="0.0" units="mmol_per_gDW_per_hr"/>
	</listOfParameters>
</kineticLaw>
</reaction>
<reaction id="rxn01575" name="L-Isoleucine:2-oxoglutarate aminotransferase" reversible="true">
<notes>
<html:p>GENE_ASSOCIATION:( ( peg.1118 )  or  ( peg.1316 ) )</html:p>
<html:p>PROTEIN_ASSOCIATION:ilvE</html:p>
<html:p>SUBSYSTEM: Branched_chain_amino_acids_biosynthesis</html:p>
<html:p>PROTEIN_CLASS: 2.6.1.42</html:p>
</notes>
<listOfReactants>
<speciesReference species="cpd00024_c" stoichiometry="1"/>
<speciesReference species="cpd00322_c" stoichiometry="1"/>
</listOfReactants>
<listOfProducts>
<speciesReference species="cpd00023_c" stoichiometry="1"/>
<speciesReference species="cpd00508_c" stoichiometry="1"/>
</listOfProducts>
<kineticLaw>
	<math xmlns="http://www.w3.org/1998/Math/MathML">
			<ci> FLUX_VALUE </ci>
	</math>
	<listOfParameters>
		<parameter id="LOWER_BOUND" value="-10000" units="mmol_per_gDW_per_hr"/>
		<parameter id="UPPER_BOUND" value="10000" units="mmol_per_gDW_per_hr"/>
		<parameter id="OBJECTIVE_COEFFICIENT" value="0.0"/>
		<parameter id="FLUX_VALUE" value="0.0" units="mmol_per_gDW_per_hr"/>
	</listOfParameters>
</kineticLaw>
</reaction>
%%%Homoserine pathway initiating threonine, methionine and lysine synthesis
<reaction id="rxn00337" name="ATP:L-aspartate 4-phosphotransferase" reversible="true">
<notes>
<html:p>GENE_ASSOCIATION:peg.800</html:p>
<html:p>PROTEIN_ASSOCIATION:lysC</html:p>
<html:p>SUBSYSTEM: Threonine_and_Homoserine_Biosynthesis</html:p>
<html:p>PROTEIN_CLASS: 2.7.2.4</html:p>
</notes>
<listOfReactants>
<speciesReference species="cpd00002_c" stoichiometry="1"/>
<speciesReference species="cpd00041_c" stoichiometry="1"/>
<speciesReference species="cpd00067_c" stoichiometry="1"/>
</listOfReactants>
<listOfProducts>
<speciesReference species="cpd00008_c" stoichiometry="1"/>
<speciesReference species="cpd01977_c" stoichiometry="1"/>
</listOfProducts>
<kineticLaw>
	<math xmlns="http://www.w3.org/1998/Math/MathML">
			<ci> FLUX_VALUE </ci>
	</math>
	<listOfParameters>
		<parameter id="LOWER_BOUND" value="-10000" units="mmol_per_gDW_per_hr"/>
		<parameter id="UPPER_BOUND" value="10000" units="mmol_per_gDW_per_hr"/>
		<parameter id="OBJECTIVE_COEFFICIENT" value="0.0"/>
		<parameter id="FLUX_VALUE" value="0.0" units="mmol_per_gDW_per_hr"/>
	</listOfParameters>
</kineticLaw>
</reaction>
<reaction id="rxn01643" name="L-Aspartate-4-semialdehyde:NADP+ oxidoreductase (phosphorylating)" reversible="false">
<notes>
<html:p>GENE_ASSOCIATION:peg.1299</html:p>
<html:p>PROTEIN_ASSOCIATION:asd</html:p>
<html:p>SUBSYSTEM: Threonine_and_Homoserine_Biosynthesis</html:p>
<html:p>PROTEIN_CLASS: 1.2.1.11</html:p>
</notes>
<listOfReactants>
<speciesReference species="cpd00005_c" stoichiometry="1"/>
<speciesReference species="cpd01977_c" stoichiometry="1"/>
</listOfReactants>
<listOfProducts>
<speciesReference species="cpd00006_c" stoichiometry="1"/>
<speciesReference species="cpd00009_c" stoichiometry="1"/>
<speciesReference species="cpd00346_c" stoichiometry="1"/>
</listOfProducts>
<kineticLaw>
	<math xmlns="http://www.w3.org/1998/Math/MathML">
			<ci> FLUX_VALUE </ci>
	</math>
	<listOfParameters>
		<parameter id="LOWER_BOUND" value="0" units="mmol_per_gDW_per_hr"/>
		<parameter id="UPPER_BOUND" value="10000" units="mmol_per_gDW_per_hr"/>
		<parameter id="OBJECTIVE_COEFFICIENT" value="0.0"/>
		<parameter id="FLUX_VALUE" value="0.0" units="mmol_per_gDW_per_hr"/>
	</listOfParameters>
</kineticLaw>
</reaction>
<reaction id="rxn01302" name="L-Homoserine:NADP+ oxidoreductase" reversible="true">
<notes>
<html:p>GENE_ASSOCIATION:peg.1258</html:p>
<html:p>PROTEIN_ASSOCIATION:thrA</html:p>
<html:p>SUBSYSTEM: Threonine_and_Homoserine_Biosynthesi</html:p>
<html:p>PROTEIN_CLASS: 1.1.1.3</html:p>
</notes>
<listOfReactants>
<speciesReference species="cpd00006_c" stoichiometry="1"/>
<speciesReference species="cpd00227_c" stoichiometry="1"/>
</listOfReactants>
<listOfProducts>
<speciesReference species="cpd00005_c" stoichiometry="1"/>
<speciesReference species="cpd00067_c" stoichiometry="1"/>
<speciesReference species="cpd00346_c" stoichiometry="1"/>
</listOfProducts>
<kineticLaw>
	<math xmlns="http://www.w3.org/1998/Math/MathML">
			<ci> FLUX_VALUE </ci>
	</math>
	<listOfParameters>
		<parameter id="LOWER_BOUND" value="-10000" units="mmol_per_gDW_per_hr"/>
		<parameter id="UPPER_BOUND" value="10000" units="mmol_per_gDW_per_hr"/>
		<parameter id="OBJECTIVE_COEFFICIENT" value="0.0"/>
		<parameter id="FLUX_VALUE" value="0.0" units="mmol_per_gDW_per_hr"/>
	</listOfParameters>
</kineticLaw>
</reaction>
<reaction id="rxn01301" name="L-Homoserine:NAD+ oxidoreductase" reversible="true">
<notes>
<html:p>GENE_ASSOCIATION:peg.1258</html:p>
<html:p>PROTEIN_ASSOCIATION:thrA</html:p>
<html:p>SUBSYSTEM: Threonine_and_Homoserine_Biosynthesis</html:p>
<html:p>PROTEIN_CLASS: 1.1.1.3</html:p>
</notes>
<listOfReactants>
<speciesReference species="cpd00003_c" stoichiometry="1"/>
<speciesReference species="cpd00227_c" stoichiometry="1"/>
</listOfReactants>
<listOfProducts>
<speciesReference species="cpd00004_c" stoichiometry="1"/>
<speciesReference species="cpd00067_c" stoichiometry="1"/>
<speciesReference species="cpd00346_c" stoichiometry="1"/>
</listOfProducts>
<kineticLaw>
	<math xmlns="http://www.w3.org/1998/Math/MathML">
			<ci> FLUX_VALUE </ci>
	</math>
	<listOfParameters>
		<parameter id="LOWER_BOUND" value="-10000" units="mmol_per_gDW_per_hr"/>
		<parameter id="UPPER_BOUND" value="10000" units="mmol_per_gDW_per_hr"/>
		<parameter id="OBJECTIVE_COEFFICIENT" value="0.0"/>
		<parameter id="FLUX_VALUE" value="0.0" units="mmol_per_gDW_per_hr"/>
	</listOfParameters>
</kineticLaw>
</reaction>
%%Threonine synthesis from homoserine
<reaction id="rxn01300" name="ATP:L-homoserine O-phosphotransferase" reversible="true">
<notes>
<html:p>GENE_ASSOCIATION:peg.911</html:p>
<html:p>PROTEIN_ASSOCIATION:thrB</html:p>
<html:p>SUBSYSTEM: Methionine_Biosynthesis</html:p>
<html:p>PROTEIN_CLASS: 2.7.1.39</html:p>
</notes>
<listOfReactants>
<speciesReference species="cpd00002_c" stoichiometry="1"/>
<speciesReference species="cpd00227_c" stoichiometry="1"/>
</listOfReactants>
<listOfProducts>
<speciesReference species="cpd00008_c" stoichiometry="1"/>
<speciesReference species="cpd00809_c" stoichiometry="1"/>
</listOfProducts>
<kineticLaw>
	<math xmlns="http://www.w3.org/1998/Math/MathML">
			<ci> FLUX_VALUE </ci>
	</math>
	<listOfParameters>
		<parameter id="LOWER_BOUND" value="-10000" units="mmol_per_gDW_per_hr"/>
		<parameter id="UPPER_BOUND" value="10000" units="mmol_per_gDW_per_hr"/>
		<parameter id="OBJECTIVE_COEFFICIENT" value="0.0"/>
		<parameter id="FLUX_VALUE" value="0.0" units="mmol_per_gDW_per_hr"/>
	</listOfParameters>
</kineticLaw>
</reaction>
<reaction id="rxn01069" name="O-Phospho-L-homoserine phospho-lyase (adding water)" reversible="false">
<notes>
<html:p>GENE_ASSOCIATION:( ( peg.315 )  or  ( peg.439 ) )</html:p>
<html:p>PROTEIN_ASSOCIATION:peg.315</html:p>
<html:p>SUBSYSTEM: Threonine_and_Homoserine_Biosynthesis</html:p>
<html:p>PROTEIN_CLASS: 4.2.3.1</html:p>
</notes>
<listOfReactants>
<speciesReference species="cpd00001_c" stoichiometry="1"/>
<speciesReference species="cpd00809_c" stoichiometry="1"/>
</listOfReactants>
<listOfProducts>
<speciesReference species="cpd00009_c" stoichiometry="1"/>
<speciesReference species="cpd00067_c" stoichiometry="1"/>
<speciesReference species="cpd00161_c" stoichiometry="1"/>
</listOfProducts>
<kineticLaw>
	<math xmlns="http://www.w3.org/1998/Math/MathML">
			<ci> FLUX_VALUE </ci>
	</math>
	<listOfParameters>
		<parameter id="LOWER_BOUND" value="0" units="mmol_per_gDW_per_hr"/>
		<parameter id="UPPER_BOUND" value="10000" units="mmol_per_gDW_per_hr"/>
		<parameter id="OBJECTIVE_COEFFICIENT" value="0.0"/>
		<parameter id="FLUX_VALUE" value="0.0" units="mmol_per_gDW_per_hr"/>
	</listOfParameters>
</kineticLaw>
</reaction>
%%Methionine synthesis from homoserine, with first two reactions inserted as gapfills. Multiple connections from homoserine to are possible, with sulfur transfer/insertion enzymes known to have broad affinity.
<reaction id="rxn01303" name="Acetyl-CoA:L-homoserine O-acetyltransferase" reversible="true">
<notes>
<html:p>GENE_ASSOCIATION: </html:p>
<html:p>PROTEIN_ASSOCIATION: </html:p>
<html:p>SUBSYSTEM: Methionine_Biosynthesis</html:p>
<html:p>PROTEIN_CLASS: 2.3.1.31</html:p>
</notes>
<listOfReactants>
<speciesReference species="cpd00022_c" stoichiometry="1"/>
<speciesReference species="cpd00227_c" stoichiometry="1"/>
</listOfReactants>
<listOfProducts>
<speciesReference species="cpd00010_c" stoichiometry="1"/>
<speciesReference species="cpd00790_c" stoichiometry="1"/>
</listOfProducts>
<kineticLaw>
	<math xmlns="http://www.w3.org/1998/Math/MathML">
			<ci> FLUX_VALUE </ci>
	</math>
	<listOfParameters>
		<parameter id="LOWER_BOUND" value="-10000" units="mmol_per_gDW_per_hr"/>
		<parameter id="UPPER_BOUND" value="10000" units="mmol_per_gDW_per_hr"/>
		<parameter id="OBJECTIVE_COEFFICIENT" value="0.0"/>
		<parameter id="FLUX_VALUE" value="0.0" units="mmol_per_gDW_per_hr"/>
	</listOfParameters>
</kineticLaw>
</reaction>
<reaction id="rxn00952" name="O-acetylhomoserine-thiol-lyase" reversible="true">
<notes>
<html:p>GENE_ASSOCIATION: </html:p>
<html:p>PROTEIN_ASSOCIATION: </html:p>
<html:p>SUBSYSTEM: Methionine_Biosynthesis</html:p>
<html:p>PROTEIN_CLASS: 2.5.1.49</html:p>
</notes>
<listOfReactants>
<speciesReference species="cpd00239_c" stoichiometry="1"/>
<speciesReference species="cpd00790_c" stoichiometry="1"/>
</listOfReactants>
<listOfProducts>
<speciesReference species="cpd00029_c" stoichiometry="1"/>
<speciesReference species="cpd00067_c" stoichiometry="1"/>
<speciesReference species="cpd00135_c" stoichiometry="1"/>
</listOfProducts>
<kineticLaw>
	<math xmlns="http://www.w3.org/1998/Math/MathML">
			<ci> FLUX_VALUE </ci>
	</math>
	<listOfParameters>
		<parameter id="LOWER_BOUND" value="-10000" units="mmol_per_gDW_per_hr"/>
		<parameter id="UPPER_BOUND" value="10000" units="mmol_per_gDW_per_hr"/>
		<parameter id="OBJECTIVE_COEFFICIENT" value="0.0"/>
		<parameter id="FLUX_VALUE" value="0.0" units="mmol_per_gDW_per_hr"/>
	</listOfParameters>
</kineticLaw>
</reaction>
<reaction id="rxn03052" name="5-Methyltetrahydropteroyltri-L-glutamate:L-homocysteine" reversible="true">
<notes>
<html:p>GENE_ASSOCIATION:peg.1187</html:p>
<html:p>PROTEIN_ASSOCIATION:metE</html:p>
<html:p>SUBSYSTEM: Methionine_Biosynthesis</html:p>
<html:p>PROTEIN_CLASS: 2.1.1.14</html:p>
</notes>
<listOfReactants>
<speciesReference species="cpd00135_c" stoichiometry="1"/>
<speciesReference species="cpd02738_c" stoichiometry="1"/>
</listOfReactants>
<listOfProducts>
<speciesReference species="cpd00060_c" stoichiometry="1"/>
<speciesReference species="cpd02555_c" stoichiometry="1"/>
</listOfProducts>
<kineticLaw>
	<math xmlns="http://www.w3.org/1998/Math/MathML">
			<ci> FLUX_VALUE </ci>
	</math>
	<listOfParameters>
		<parameter id="LOWER_BOUND" value="-10000" units="mmol_per_gDW_per_hr"/>
		<parameter id="UPPER_BOUND" value="10000" units="mmol_per_gDW_per_hr"/>
		<parameter id="OBJECTIVE_COEFFICIENT" value="0.0"/>
		<parameter id="FLUX_VALUE" value="0.0" units="mmol_per_gDW_per_hr"/>
	</listOfParameters>
</kineticLaw>
</reaction>
<reaction id="rxn00693" name="5-Methyltetrahydrofolate:L-homocysteine S-methyltransferase" reversible="true">
<notes>
<html:p>GENE_ASSOCIATION:peg.1187</html:p>
<html:p>PROTEIN_ASSOCIATION:metE</html:p>
<html:p>SUBSYSTEM: Methionine_Biosynthesis</html:p>
<html:p>PROTEIN_CLASS: 2.1.1.13</html:p>
</notes>
<listOfReactants>
<speciesReference species="cpd00135_c" stoichiometry="1"/>
<speciesReference species="cpd00345_c" stoichiometry="1"/>
</listOfReactants>
<listOfProducts>
<speciesReference species="cpd00060_c" stoichiometry="1"/>
<speciesReference species="cpd00087_c" stoichiometry="1"/>
</listOfProducts>
<kineticLaw>
	<math xmlns="http://www.w3.org/1998/Math/MathML">
			<ci> FLUX_VALUE </ci>
	</math>
	<listOfParameters>
		<parameter id="LOWER_BOUND" value="-10000" units="mmol_per_gDW_per_hr"/>
		<parameter id="UPPER_BOUND" value="10000" units="mmol_per_gDW_per_hr"/>
		<parameter id="OBJECTIVE_COEFFICIENT" value="0.0"/>
		<parameter id="FLUX_VALUE" value="0.0" units="mmol_per_gDW_per_hr"/>
	</listOfParameters>
</kineticLaw>
</reaction>
%%Lysine synthesis from aspartate 4-semialdehyde, proceeding
 via DAP pathway
<reaction id="rxn01644" name="L-Aspartate-4-semialdehyde hydro-lyase (adding pyruvate and" reversible="false">
<notes>
<html:p>GENE_ASSOCIATION:peg.795</html:p>
<html:p>PROTEIN_ASSOCIATION:dapA</html:p>
<html:p>SUBSYSTEM: Lysine_Biosynthesis_DAP_Pathway</html:p>
<html:p>PROTEIN_CLASS: 4.2.1.52</html:p>
</notes>
<listOfReactants>
<speciesReference species="cpd00020_c" stoichiometry="1"/>
<speciesReference species="cpd00346_c" stoichiometry="1"/>
</listOfReactants>
<listOfProducts>
<speciesReference species="cpd00001_c" stoichiometry="2"/>
<speciesReference species="cpd00067_c" stoichiometry="1"/>
<speciesReference species="cpd02120_c" stoichiometry="1"/>
</listOfProducts>
<kineticLaw>
	<math xmlns="http://www.w3.org/1998/Math/MathML">
			<ci> FLUX_VALUE </ci>
	</math>
	<listOfParameters>
		<parameter id="LOWER_BOUND" value="0" units="mmol_per_gDW_per_hr"/>
		<parameter id="UPPER_BOUND" value="10000" units="mmol_per_gDW_per_hr"/>
		<parameter id="OBJECTIVE_COEFFICIENT" value="0.0"/>
		<parameter id="FLUX_VALUE" value="0.0" units="mmol_per_gDW_per_hr"/>
	</listOfParameters>
</kineticLaw>
</reaction>
<reaction id="rxn02929" name="2,3,4,5-Tetrahydrodipicolinate:NADP+ oxidoreductase" reversible="true">
<notes>
<html:p>GENE_ASSOCIATION:peg.638</html:p>
<html:p>PROTEIN_ASSOCIATION:dapB</html:p>
<html:p>SUBSYSTEM: Lysine_Biosynthesis_DAP_Pathway</html:p>
<html:p>PROTEIN_CLASS: 1.3.1.26</html:p>
</notes>
<listOfReactants>
<speciesReference species="cpd00006_c" stoichiometry="1"/>
<speciesReference species="cpd02465_c" stoichiometry="1"/>
</listOfReactants>
<listOfProducts>
<speciesReference species="cpd00005_c" stoichiometry="1"/>
<speciesReference species="cpd00067_c" stoichiometry="1"/>
<speciesReference species="cpd02120_c" stoichiometry="1"/>
</listOfProducts>
<kineticLaw>
	<math xmlns="http://www.w3.org/1998/Math/MathML">
			<ci> FLUX_VALUE </ci>
	</math>
	<listOfParameters>
		<parameter id="LOWER_BOUND" value="-10000" units="mmol_per_gDW_per_hr"/>
		<parameter id="UPPER_BOUND" value="10000" units="mmol_per_gDW_per_hr"/>
		<parameter id="OBJECTIVE_COEFFICIENT" value="0.0"/>
		<parameter id="FLUX_VALUE" value="0.0" units="mmol_per_gDW_per_hr"/>
	</listOfParameters>
</kineticLaw>
</reaction>
<reaction id="rxn07441" name="LL-2,6-diaminoheptanedioate:2-oxoglutarate aminotransferase" reversible="true">
<notes>
<html:p>GENE_ASSOCIATION:peg.205</html:p>
<html:p>PROTEIN_ASSOCIATION:peg.205</html:p>
<html:p>SUBSYSTEM: Lysine_Biosynthesis_DAP_Pathway</html:p>
<html:p>PROTEIN_CLASS: 2.6.1.83</html:p>
</notes>
<listOfReactants>
<speciesReference species="cpd00024_c" stoichiometry="1"/>
<speciesReference species="cpd00504_c" stoichiometry="1"/>
</listOfReactants>
<listOfProducts>
<speciesReference species="cpd00001_c" stoichiometry="1"/>
<speciesReference species="cpd00023_c" stoichiometry="1"/>
<speciesReference species="cpd00067_c" stoichiometry="1"/>
<speciesReference species="cpd02465_c" stoichiometry="1"/>
</listOfProducts>
<kineticLaw>
	<math xmlns="http://www.w3.org/1998/Math/MathML">
			<ci> FLUX_VALUE </ci>
	</math>
	<listOfParameters>
		<parameter id="LOWER_BOUND" value="-10000" units="mmol_per_gDW_per_hr"/>
		<parameter id="UPPER_BOUND" value="10000" units="mmol_per_gDW_per_hr"/>
		<parameter id="OBJECTIVE_COEFFICIENT" value="0.0"/>
		<parameter id="FLUX_VALUE" value="0.0" units="mmol_per_gDW_per_hr"/>
	</listOfParameters>
</kineticLaw>
</reaction>
<reaction id="rxn03012" name="rxn03012" reversible="false">
<notes>
<html:p>GENE_ASSOCIATION:SPONTANEOUS</html:p>
<html:p>PROTEIN_ASSOCIATION:SPONTANEOUS</html:p>
<html:p>SUBSYSTEM: NONE</html:p>
<html:p>PROTEIN_CLASS: </html:p>
</notes>
<listOfReactants>
<speciesReference species="cpd02414_c" stoichiometry="1"/>
</listOfReactants>
<listOfProducts>
<speciesReference species="cpd00001_c" stoichiometry="1"/>
<speciesReference species="cpd00067_c" stoichiometry="1"/>
<speciesReference species="cpd02465_c" stoichiometry="1"/>
</listOfProducts>
<kineticLaw>
	<math xmlns="http://www.w3.org/1998/Math/MathML">
			<ci> FLUX_VALUE </ci>
	</math>
	<listOfParameters>
		<parameter id="LOWER_BOUND" value="0" units="mmol_per_gDW_per_hr"/>
		<parameter id="UPPER_BOUND" value="10000" units="mmol_per_gDW_per_hr"/>
		<parameter id="OBJECTIVE_COEFFICIENT" value="0.0"/>
		<parameter id="FLUX_VALUE" value="0.0" units="mmol_per_gDW_per_hr"/>
	</listOfParameters>
</kineticLaw>
</reaction>
<reaction id="rxn01974" name="LL-2,6-Diaminoheptanedioate 2-epimerase" reversible="true">
<notes>
<html:p>GENE_ASSOCIATION:peg.1275</html:p>
<html:p>PROTEIN_ASSOCIATION:dapF</html:p>
<html:p>SUBSYSTEM: Lysine_Biosynthesis_DAP_Pathway</html:p>
<html:p>PROTEIN_CLASS: 5.1.1.7</html:p>
</notes>
<listOfReactants>
<speciesReference species="cpd00504_c" stoichiometry="1"/>
</listOfReactants>
<listOfProducts>
<speciesReference species="cpd00516_c" stoichiometry="1"/>
</listOfProducts>
<kineticLaw>
	<math xmlns="http://www.w3.org/1998/Math/MathML">
			<ci> FLUX_VALUE </ci>
	</math>
	<listOfParameters>
		<parameter id="LOWER_BOUND" value="-10000" units="mmol_per_gDW_per_hr"/>
		<parameter id="UPPER_BOUND" value="10000" units="mmol_per_gDW_per_hr"/>
		<parameter id="OBJECTIVE_COEFFICIENT" value="0.0"/>
		<parameter id="FLUX_VALUE" value="0.0" units="mmol_per_gDW_per_hr"/>
	</listOfParameters>
</kineticLaw>
</reaction>
<reaction id="rxn00313" name="meso-2,6-Diaminoheptanedioate carboxy-lyase" reversible="false">
<notes>
<html:p>GENE_ASSOCIATION:peg.841</html:p>
<html:p>PROTEIN_ASSOCIATION:lysA</html:p>
<html:p>SUBSYSTEM: Lysine_Biosynthesis_DAP_Pathway</html:p>
<html:p>PROTEIN_CLASS: 4.1.1.20</html:p>
</notes>
<listOfReactants>
<speciesReference species="cpd00067_c" stoichiometry="1"/>
<speciesReference species="cpd00516_c" stoichiometry="1"/>
</listOfReactants>
<listOfProducts>
<speciesReference species="cpd00011_c" stoichiometry="1"/>
<speciesReference species="cpd00039_c" stoichiometry="1"/>
</listOfProducts>
<kineticLaw>
	<math xmlns="http://www.w3.org/1998/Math/MathML">
			<ci> FLUX_VALUE </ci>
	</math>
	<listOfParameters>
		<parameter id="LOWER_BOUND" value="0" units="mmol_per_gDW_per_hr"/>
		<parameter id="UPPER_BOUND" value="10000" units="mmol_per_gDW_per_hr"/>
		<parameter id="OBJECTIVE_COEFFICIENT" value="0.0"/>
		<parameter id="FLUX_VALUE" value="0.0" units="mmol_per_gDW_per_hr"/>
	</listOfParameters>
</kineticLaw>
</reaction>
%Lysine metabolism appendage
<reaction id="rxn00321" name="L-Lysine 2,3-aminomutase" reversible="true">
<notes>
<html:p>GENE_ASSOCIATION:( ( peg.1134 )  or  ( peg.336 ) )</html:p>
<html:p>PROTEIN_ASSOCIATION:peg.1134</html:p>
<html:p>SUBSYSTEM: Lysine_degradation</html:p>
<html:p>PROTEIN_CLASS: 5.4.3.2</html:p>
</notes>
<listOfReactants>
<speciesReference species="cpd00039_c" stoichiometry="1"/>
</listOfReactants>
<listOfProducts>
<speciesReference species="cpd00840_c" stoichiometry="1"/>
</listOfProducts>
<kineticLaw>
	<math xmlns="http://www.w3.org/1998/Math/MathML">
			<ci> FLUX_VALUE </ci>
	</math>
	<listOfParameters>
		<parameter id="LOWER_BOUND" value="-10000" units="mmol_per_gDW_per_hr"/>
		<parameter id="UPPER_BOUND" value="10000" units="mmol_per_gDW_per_hr"/>
		<parameter id="OBJECTIVE_COEFFICIENT" value="0.0"/>
		<parameter id="FLUX_VALUE" value="0.0" units="mmol_per_gDW_per_hr"/>
	</listOfParameters>
</kineticLaw>
</reaction>
%%Sequence to arginine from ornithine (through partial urea cycle)
<reaction id="rxn00192" name="Acetyl-CoA:L-glutamate N-acetyltransferase" reversible="false">
<notes>
<html:p>GENE_ASSOCIATION:peg.678</html:p>
<html:p>PROTEIN_ASSOCIATION:argJ</html:p>
<html:p>SUBSYSTEM: Arginine_Biosynthesis</html:p>
<html:p>PROTEIN_CLASS: 2.3.1.1</html:p>
</notes>
<listOfReactants>
<speciesReference species="cpd00022_c" stoichiometry="1"/>
<speciesReference species="cpd00023_c" stoichiometry="1"/>
</listOfReactants>
<listOfProducts>
<speciesReference species="cpd00010_c" stoichiometry="1"/>
<speciesReference species="cpd00067_c" stoichiometry="1"/>
<speciesReference species="cpd00477_c" stoichiometry="1"/>
</listOfProducts>
<kineticLaw>
	<math xmlns="http://www.w3.org/1998/Math/MathML">
			<ci> FLUX_VALUE </ci>
	</math>
	<listOfParameters>
		<parameter id="LOWER_BOUND" value="0" units="mmol_per_gDW_per_hr"/>
		<parameter id="UPPER_BOUND" value="10000" units="mmol_per_gDW_per_hr"/>
		<parameter id="OBJECTIVE_COEFFICIENT" value="0.0"/>
		<parameter id="FLUX_VALUE" value="0.0" units="mmol_per_gDW_per_hr"/>
	</listOfParameters>
</kineticLaw>
</reaction>
<reaction id="rxn01917" name="ATP:N-acetyl-L-glutamate 5-phosphotransferase" reversible="true">
<notes>
<html:p>GENE_ASSOCIATION:peg.1432</html:p>
<html:p>PROTEIN_ASSOCIATION:argB</html:p>
<html:p>SUBSYSTEM: Arginine_Biosynthesis</html:p>
<html:p>PROTEIN_CLASS: 2.7.2.8</html:p>
</notes>
<listOfReactants>
<speciesReference species="cpd00002_c" stoichiometry="1"/>
<speciesReference species="cpd00067_c" stoichiometry="1"/>
<speciesReference species="cpd00477_c" stoichiometry="1"/>
</listOfReactants>
<listOfProducts>
<speciesReference species="cpd00008_c" stoichiometry="1"/>
<speciesReference species="cpd02552_c" stoichiometry="1"/>
</listOfProducts>
<kineticLaw>
	<math xmlns="http://www.w3.org/1998/Math/MathML">
			<ci> FLUX_VALUE </ci>
	</math>
	<listOfParameters>
		<parameter id="LOWER_BOUND" value="-10000" units="mmol_per_gDW_per_hr"/>
		<parameter id="UPPER_BOUND" value="10000" units="mmol_per_gDW_per_hr"/>
		<parameter id="OBJECTIVE_COEFFICIENT" value="0.0"/>
		<parameter id="FLUX_VALUE" value="0.0" units="mmol_per_gDW_per_hr"/>
	</listOfParameters>
</kineticLaw>
</reaction>
<reaction id="rxn02465" name="N-Acetyl-L-glutamate-5-semialdehyde:NADP+ 5-oxidoreductase" reversible="false">
<notes>
<html:p>GENE_ASSOCIATION:peg.1307</html:p>
<html:p>PROTEIN_ASSOCIATION:argC</html:p>
<html:p>SUBSYSTEM: Arginine_Biosynthesis</html:p>
<html:p>PROTEIN_CLASS: 1.2.1.38</html:p>
</notes>
<listOfReactants>
<speciesReference species="cpd00005_c" stoichiometry="1"/>
<speciesReference species="cpd02552_c" stoichiometry="1"/>
</listOfReactants>
<listOfProducts>
<speciesReference species="cpd00006_c" stoichiometry="1"/>
<speciesReference species="cpd00009_c" stoichiometry="1"/>
<speciesReference species="cpd00918_c" stoichiometry="1"/>
</listOfProducts>
<kineticLaw>
	<math xmlns="http://www.w3.org/1998/Math/MathML">
			<ci> FLUX_VALUE </ci>
	</math>
	<listOfParameters>
		<parameter id="LOWER_BOUND" value="0" units="mmol_per_gDW_per_hr"/>
		<parameter id="UPPER_BOUND" value="10000" units="mmol_per_gDW_per_hr"/>
		<parameter id="OBJECTIVE_COEFFICIENT" value="0.0"/>
		<parameter id="FLUX_VALUE" value="0.0" units="mmol_per_gDW_per_hr"/>
	</listOfParameters>
</kineticLaw>
</reaction>
<reaction id="rxn01637" name="N2-Acetyl-L-ornithine:2-oxoglutarate aminotransferase" reversible="true">
<notes>
<html:p>GENE_ASSOCIATION:peg.16</html:p>
<html:p>PROTEIN_ASSOCIATION:argD</html:p>
<html:p>SUBSYSTEM: Arginine_Biosynthesis</html:p>
<html:p>PROTEIN_CLASS: 2.6.1.11</html:p>
</notes>
<listOfReactants>
<speciesReference species="cpd00024_c" stoichiometry="1"/>
<speciesReference species="cpd00342_c" stoichiometry="1"/>
</listOfReactants>
<listOfProducts>
<speciesReference species="cpd00023_c" stoichiometry="1"/>
<speciesReference species="cpd00918_c" stoichiometry="1"/>
</listOfProducts>
<kineticLaw>
	<math xmlns="http://www.w3.org/1998/Math/MathML">
			<ci> FLUX_VALUE </ci>
	</math>
	<listOfParameters>
		<parameter id="LOWER_BOUND" value="-10000" units="mmol_per_gDW_per_hr"/>
		<parameter id="UPPER_BOUND" value="10000" units="mmol_per_gDW_per_hr"/>
		<parameter id="OBJECTIVE_COEFFICIENT" value="0.0"/>
		<parameter id="FLUX_VALUE" value="0.0" units="mmol_per_gDW_per_hr"/>
	</listOfParameters>
</kineticLaw>
</reaction>
<reaction id="rxn01636" name="N2-Acetyl-L-ornithine:L-glutamate N-acetyltransferase" reversible="true">
<notes>
<html:p>GENE_ASSOCIATION:peg.678</html:p>
<html:p>PROTEIN_ASSOCIATION:argJ</html:p>
<html:p>SUBSYSTEM: Arginine_Biosynthesis</html:p>
<html:p>PROTEIN_CLASS: 2.3.1.35</html:p>
</notes>
<listOfReactants>
<speciesReference species="cpd00023_c" stoichiometry="1"/>
<speciesReference species="cpd00342_c" stoichiometry="1"/>
</listOfReactants>
<listOfProducts>
<speciesReference species="cpd00064_c" stoichiometry="1"/>
<speciesReference species="cpd00477_c" stoichiometry="1"/>
</listOfProducts>
<kineticLaw>
	<math xmlns="http://www.w3.org/1998/Math/MathML">
			<ci> FLUX_VALUE </ci>
	</math>
	<listOfParameters>
		<parameter id="LOWER_BOUND" value="-10000" units="mmol_per_gDW_per_hr"/>
		<parameter id="UPPER_BOUND" value="10000" units="mmol_per_gDW_per_hr"/>
		<parameter id="OBJECTIVE_COEFFICIENT" value="0.0"/>
		<parameter id="FLUX_VALUE" value="0.0" units="mmol_per_gDW_per_hr"/>
	</listOfParameters>
</kineticLaw>
</reaction>
<reaction id="rxn01019" name="Carbamoyl-phosphate:L-ornithine carbamoyltransferase" reversible="false">
<notes>
<html:p>GENE_ASSOCIATION:peg.1188</html:p>
<html:p>PROTEIN_ASSOCIATION:argF</html:p>
<html:p>SUBSYSTEM: Arginine_Biosynthesis</html:p>
<html:p>PROTEIN_CLASS: 2.1.3.3</html:p>
</notes>
<listOfReactants>
<speciesReference species="cpd00064_c" stoichiometry="1"/>
<speciesReference species="cpd00146_c" stoichiometry="1"/>
</listOfReactants>
<listOfProducts>
<speciesReference species="cpd00009_c" stoichiometry="1"/>
<speciesReference species="cpd00067_c" stoichiometry="2"/>
<speciesReference species="cpd00274_c" stoichiometry="1"/>
</listOfProducts>
<kineticLaw>
	<math xmlns="http://www.w3.org/1998/Math/MathML">
			<ci> FLUX_VALUE </ci>
	</math>
	<listOfParameters>
		<parameter id="LOWER_BOUND" value="0" units="mmol_per_gDW_per_hr"/>
		<parameter id="UPPER_BOUND" value="10000" units="mmol_per_gDW_per_hr"/>
		<parameter id="OBJECTIVE_COEFFICIENT" value="0.0"/>
		<parameter id="FLUX_VALUE" value="0.0" units="mmol_per_gDW_per_hr"/>
	</listOfParameters>
</kineticLaw>
</reaction>
<reaction id="rxn01434" name="L-Citrulline:L-aspartate ligase (AMP-forming)" reversible="true">
<notes>
<html:p>GENE_ASSOCIATION:peg.792</html:p>
<html:p>PROTEIN_ASSOCIATION:argG</html:p>
<html:p>SUBSYSTEM: Arginine_Biosynthesis</html:p>
<html:p>PROTEIN_CLASS: 6.3.4.5</html:p>
</notes>
<listOfReactants>
<speciesReference species="cpd00002_c" stoichiometry="1"/>
<speciesReference species="cpd00041_c" stoichiometry="1"/>
<speciesReference species="cpd00274_c" stoichiometry="1"/>
</listOfReactants>
<listOfProducts>
<speciesReference species="cpd00012_c" stoichiometry="1"/>
<speciesReference species="cpd00018_c" stoichiometry="1"/>
<speciesReference species="cpd02152_c" stoichiometry="1"/>
</listOfProducts>
<kineticLaw>
	<math xmlns="http://www.w3.org/1998/Math/MathML">
			<ci> FLUX_VALUE </ci>
	</math>
	<listOfParameters>
		<parameter id="LOWER_BOUND" value="-10000" units="mmol_per_gDW_per_hr"/>
		<parameter id="UPPER_BOUND" value="10000" units="mmol_per_gDW_per_hr"/>
		<parameter id="OBJECTIVE_COEFFICIENT" value="0.0"/>
		<parameter id="FLUX_VALUE" value="0.0" units="mmol_per_gDW_per_hr"/>
	</listOfParameters>
</kineticLaw>
</reaction>
<reaction id="rxn00802" name="N-(L-Argininosuccinate) arginie-lyase" reversible="true">
<notes>
<html:p>GENE_ASSOCIATION:peg.962</html:p>
<html:p>PROTEIN_ASSOCIATION:argH</html:p>
<html:p>SUBSYSTEM: Arginine_Biosynthesis</html:p>
<html:p>PROTEIN_CLASS: 4.3.2.1</html:p>
</notes>
<listOfReactants>
<speciesReference species="cpd02152_c" stoichiometry="1"/>
</listOfReactants>
<listOfProducts>
<speciesReference species="cpd00051_c" stoichiometry="1"/>
<speciesReference species="cpd00106_c" stoichiometry="1"/>
</listOfProducts>
<kineticLaw>
	<math xmlns="http://www.w3.org/1998/Math/MathML">
			<ci> FLUX_VALUE </ci>
	</math>
	<listOfParameters>
		<parameter id="LOWER_BOUND" value="-10000" units="mmol_per_gDW_per_hr"/>
		<parameter id="UPPER_BOUND" value="10000" units="mmol_per_gDW_per_hr"/>
		<parameter id="OBJECTIVE_COEFFICIENT" value="0.0"/>
		<parameter id="FLUX_VALUE" value="0.0" units="mmol_per_gDW_per_hr"/>
	</listOfParameters>
</kineticLaw>
</reaction>
%%Proline
<reaction id="rxn00179" name="ATP:L-glutamate 5-phosphotransferase" reversible="true">
<notes>
<html:p>GENE_ASSOCIATION:peg.788</html:p>
<html:p>PROTEIN_ASSOCIATION:proB</html:p>
<html:p>SUBSYSTEM: Proline_Synthesis</html:p>
<html:p>PROTEIN_CLASS: 2.7.2.11</html:p>
</notes>
<listOfReactants>
<speciesReference species="cpd00002_c" stoichiometry="1"/>
<speciesReference species="cpd00023_c" stoichiometry="1"/>
<speciesReference species="cpd00067_c" stoichiometry="1"/>
</listOfReactants>
<listOfProducts>
<speciesReference species="cpd00008_c" stoichiometry="1"/>
<speciesReference species="cpd02097_c" stoichiometry="1"/>
</listOfProducts>
<kineticLaw>
	<math xmlns="http://www.w3.org/1998/Math/MathML">
			<ci> FLUX_VALUE </ci>
	</math>
	<listOfParameters>
		<parameter id="LOWER_BOUND" value="-10000" units="mmol_per_gDW_per_hr"/>
		<parameter id="UPPER_BOUND" value="10000" units="mmol_per_gDW_per_hr"/>
		<parameter id="OBJECTIVE_COEFFICIENT" value="0.0"/>
		<parameter id="FLUX_VALUE" value="0.0" units="mmol_per_gDW_per_hr"/>
	</listOfParameters>
</kineticLaw>
</reaction>
<reaction id="rxn02373" name="L-Glutamate-5-semialdehyde:NADP+ 5-oxidoreductase (phosphorylationg)" reversible="false">
<notes>
<html:p>GENE_ASSOCIATION:peg.744</html:p>
<html:p>PROTEIN_ASSOCIATION:proA</html:p>
<html:p>SUBSYSTEM: Proline_Synthesis</html:p>
<html:p>PROTEIN_CLASS: 1.2.1.41</html:p>
</notes>
<listOfReactants>
<speciesReference species="cpd00005_c" stoichiometry="1"/>
<speciesReference species="cpd02097_c" stoichiometry="1"/>
</listOfReactants>
<listOfProducts>
<speciesReference species="cpd00006_c" stoichiometry="1"/>
<speciesReference species="cpd00009_c" stoichiometry="1"/>
<speciesReference species="cpd00858_c" stoichiometry="1"/>
</listOfProducts>
<kineticLaw>
	<math xmlns="http://www.w3.org/1998/Math/MathML">
			<ci> FLUX_VALUE </ci>
	</math>
	<listOfParameters>
		<parameter id="LOWER_BOUND" value="0" units="mmol_per_gDW_per_hr"/>
		<parameter id="UPPER_BOUND" value="10000" units="mmol_per_gDW_per_hr"/>
		<parameter id="OBJECTIVE_COEFFICIENT" value="0.0"/>
		<parameter id="FLUX_VALUE" value="0.0" units="mmol_per_gDW_per_hr"/>
	</listOfParameters>
</kineticLaw>
</reaction>
<reaction id="rxn02374" name="L-glutamate 5-semialdehyde dehydratase (spontaneous)" reversible="false">
<notes>
<html:p>GENE_ASSOCIATION:SPONTANEOUS</html:p>
<html:p>PROTEIN_ASSOCIATION:SPONTANEOUS</html:p>
<html:p>SUBSYSTEM: NONE</html:p>
<html:p>PROTEIN_CLASS: </html:p>
</notes>
<listOfReactants>
<speciesReference species="cpd00858_c" stoichiometry="1"/>
</listOfReactants>
<listOfProducts>
<speciesReference species="cpd00001_c" stoichiometry="1"/>
<speciesReference species="cpd00067_c" stoichiometry="1"/>
<speciesReference species="cpd02431_c" stoichiometry="1"/>
</listOfProducts>
<kineticLaw>
	<math xmlns="http://www.w3.org/1998/Math/MathML">
			<ci> FLUX_VALUE </ci>
	</math>
	<listOfParameters>
		<parameter id="LOWER_BOUND" value="0" units="mmol_per_gDW_per_hr"/>
		<parameter id="UPPER_BOUND" value="10000" units="mmol_per_gDW_per_hr"/>
		<parameter id="OBJECTIVE_COEFFICIENT" value="0.0"/>
		<parameter id="FLUX_VALUE" value="0.0" units="mmol_per_gDW_per_hr"/>
	</listOfParameters>
</kineticLaw>
</reaction>
<reaction id="rxn00931" name="L-Proline:NADP+ 5-oxidoreductase" reversible="true">
<notes>
<html:p>GENE_ASSOCIATION:peg.128</html:p>
<html:p>PROTEIN_ASSOCIATION:proC</html:p>
<html:p>SUBSYSTEM: Proline_Synthesis</html:p>
<html:p>PROTEIN_CLASS: 1.5.1.2</html:p>
</notes>
<listOfReactants>
<speciesReference species="cpd00006_c" stoichiometry="1"/>
<speciesReference species="cpd00129_c" stoichiometry="1"/>
</listOfReactants>
<listOfProducts>
<speciesReference species="cpd00005_c" stoichiometry="1"/>
<speciesReference species="cpd00067_c" stoichiometry="1"/>
<speciesReference species="cpd02431_c" stoichiometry="1"/>
</listOfProducts>
<kineticLaw>
	<math xmlns="http://www.w3.org/1998/Math/MathML">
			<ci> FLUX_VALUE </ci>
	</math>
	<listOfParameters>
		<parameter id="LOWER_BOUND" value="-10000" units="mmol_per_gDW_per_hr"/>
		<parameter id="UPPER_BOUND" value="10000" units="mmol_per_gDW_per_hr"/>
		<parameter id="OBJECTIVE_COEFFICIENT" value="0.0"/>
		<parameter id="FLUX_VALUE" value="0.0" units="mmol_per_gDW_per_hr"/>
	</listOfParameters>
</kineticLaw>
</reaction>
<reaction id="rxn00929" name="L-Proline:NAD+ 5-oxidoreductase" reversible="true">
<notes>
<html:p>GENE_ASSOCIATION:peg.128</html:p>
<html:p>PROTEIN_ASSOCIATION:proC</html:p>
<html:p>SUBSYSTEM: Proline_Synthesis</html:p>
<html:p>PROTEIN_CLASS: 1.5.1.2</html:p>
</notes>
<listOfReactants>
<speciesReference species="cpd00003_c" stoichiometry="1"/>
<speciesReference species="cpd00129_c" stoichiometry="1"/>
</listOfReactants>
<listOfProducts>
<speciesReference species="cpd00004_c" stoichiometry="1"/>
<speciesReference species="cpd00067_c" stoichiometry="1"/>
<speciesReference species="cpd02431_c" stoichiometry="1"/>
</listOfProducts>
<kineticLaw>
	<math xmlns="http://www.w3.org/1998/Math/MathML">
			<ci> FLUX_VALUE </ci>
	</math>
	<listOfParameters>
		<parameter id="LOWER_BOUND" value="-10000" units="mmol_per_gDW_per_hr"/>
		<parameter id="UPPER_BOUND" value="10000" units="mmol_per_gDW_per_hr"/>
		<parameter id="OBJECTIVE_COEFFICIENT" value="0.0"/>
		<parameter id="FLUX_VALUE" value="0.0" units="mmol_per_gDW_per_hr"/>
	</listOfParameters>
</kineticLaw>
</reaction>
%%%Here starts the shikimate pathway to chorsimate, initiating synthesis of aromatic amino acids. Pathways to other compounds (e.g. cofactors) from chorismate listed elsewhere.
<reaction id="rxn01332" name="Phosphoenolpyruvate:D-erythrose-4-phosphate" reversible="false">
<notes>
<html:p>GENE_ASSOCIATION:peg.663</html:p>
<html:p>PROTEIN_ASSOCIATION:pheA</html:p>
<html:p>SUBSYSTEM: Aromatic_amino_acids_biosynthesis</html:p>
<html:p>PROTEIN_CLASS: 2.5.1.54</html:p>
</notes>
<listOfReactants>
<speciesReference species="cpd00001_c" stoichiometry="1"/>
<speciesReference species="cpd00061_c" stoichiometry="1"/>
<speciesReference species="cpd00236_c" stoichiometry="1"/>
</listOfReactants>
<listOfProducts>
<speciesReference species="cpd00009_c" stoichiometry="1"/>
<speciesReference species="cpd00067_c" stoichiometry="1"/>
<speciesReference species="cpd02857_c" stoichiometry="1"/>
</listOfProducts>
<kineticLaw>
	<math xmlns="http://www.w3.org/1998/Math/MathML">
			<ci> FLUX_VALUE </ci>
	</math>
	<listOfParameters>
		<parameter id="LOWER_BOUND" value="0" units="mmol_per_gDW_per_hr"/>
		<parameter id="UPPER_BOUND" value="10000" units="mmol_per_gDW_per_hr"/>
		<parameter id="OBJECTIVE_COEFFICIENT" value="0.0"/>
		<parameter id="FLUX_VALUE" value="0.0" units="mmol_per_gDW_per_hr"/>
	</listOfParameters>
</kineticLaw>
</reaction>
<reaction id="rxn02212" name="2-Dehydro-3-deoxy-D-arabino-heptonate 7-phosphate phosphate-lyase" reversible="false">
<notes>
<html:p>GENE_ASSOCIATION:peg.1334</html:p>
<html:p>PROTEIN_ASSOCIATION:peg.1334</html:p>
<html:p>SUBSYSTEM: Chorismate_Synthesis</html:p>
<html:p>PROTEIN_CLASS: 4.2.3.4</html:p>
</notes>
<listOfReactants>
<speciesReference species="cpd02857_c" stoichiometry="1"/>
</listOfReactants>
<listOfProducts>
<speciesReference species="cpd00009_c" stoichiometry="1"/>
<speciesReference species="cpd00067_c" stoichiometry="1"/>
<speciesReference species="cpd00699_c" stoichiometry="1"/>
</listOfProducts>
<kineticLaw>
	<math xmlns="http://www.w3.org/1998/Math/MathML">
			<ci> FLUX_VALUE </ci>
	</math>
	<listOfParameters>
		<parameter id="LOWER_BOUND" value="0" units="mmol_per_gDW_per_hr"/>
		<parameter id="UPPER_BOUND" value="10000" units="mmol_per_gDW_per_hr"/>
		<parameter id="OBJECTIVE_COEFFICIENT" value="0.0"/>
		<parameter id="FLUX_VALUE" value="0.0" units="mmol_per_gDW_per_hr"/>
	</listOfParameters>
</kineticLaw>
</reaction>
<reaction id="rxn02213" name="3-Dehydroquinate hydro-lyase" reversible="false">
<notes>
<html:p>GENE_ASSOCIATION:peg.14</html:p>
<html:p>PROTEIN_ASSOCIATION:aroD</html:p>
<html:p>SUBSYSTEM: Common_Pathway_For_Synthesis_of_Aromatic_Compounds_(DAHP_synthase_to_chorismate)</html:p>
<html:p>PROTEIN_CLASS: 4.2.1.10</html:p>
</notes>
<listOfReactants>
<speciesReference species="cpd00699_c" stoichiometry="1"/>
</listOfReactants>
<listOfProducts>
<speciesReference species="cpd00001_c" stoichiometry="1"/>
<speciesReference species="cpd01716_c" stoichiometry="1"/>
</listOfProducts>
<kineticLaw>
	<math xmlns="http://www.w3.org/1998/Math/MathML">
			<ci> FLUX_VALUE </ci>
	</math>
	<listOfParameters>
		<parameter id="LOWER_BOUND" value="0" units="mmol_per_gDW_per_hr"/>
		<parameter id="UPPER_BOUND" value="10000" units="mmol_per_gDW_per_hr"/>
		<parameter id="OBJECTIVE_COEFFICIENT" value="0.0"/>
		<parameter id="FLUX_VALUE" value="0.0" units="mmol_per_gDW_per_hr"/>
	</listOfParameters>
</kineticLaw>
</reaction>
<reaction id="rxn01740" name="Shikimate:NADP+ 5-oxidoreductase" reversible="true">
<notes>
<html:p>GENE_ASSOCIATION:peg.626</html:p>
<html:p>PROTEIN_ASSOCIATION:aroE</html:p>
<html:p>SUBSYSTEM: Common_Pathway_For_Synthesis_of_Aromatic_Compounds_(DAHP_synthase_to_chorismate)</html:p>
<html:p>PROTEIN_CLASS: 1.1.1.25</html:p>
</notes>
<listOfReactants>
<speciesReference species="cpd00006_c" stoichiometry="1"/>
<speciesReference species="cpd00383_c" stoichiometry="1"/>
</listOfReactants>
<listOfProducts>
<speciesReference species="cpd00005_c" stoichiometry="1"/>
<speciesReference species="cpd00067_c" stoichiometry="1"/>
<speciesReference species="cpd01716_c" stoichiometry="1"/>
</listOfProducts>
<kineticLaw>
	<math xmlns="http://www.w3.org/1998/Math/MathML">
			<ci> FLUX_VALUE </ci>
	</math>
	<listOfParameters>
		<parameter id="LOWER_BOUND" value="-10000" units="mmol_per_gDW_per_hr"/>
		<parameter id="UPPER_BOUND" value="10000" units="mmol_per_gDW_per_hr"/>
		<parameter id="OBJECTIVE_COEFFICIENT" value="0.0"/>
		<parameter id="FLUX_VALUE" value="0.0" units="mmol_per_gDW_per_hr"/>
	</listOfParameters>
</kineticLaw>
</reaction>
<reaction id="rxn01739" name="ATP:shikimate 3-phosphotransferase" reversible="true">
<notes>
<html:p>GENE_ASSOCIATION:peg.1509</html:p>
<html:p>PROTEIN_ASSOCIATION:aroK</html:p>
<html:p>SUBSYSTEM: Common_Pathway_For_Synthesis_of_Aromatic_Compounds_(DAHP_synthase_to_chorismate)</html:p>
<html:p>PROTEIN_CLASS: 2.7.1.71</html:p>
</notes>
<listOfReactants>
<speciesReference species="cpd00002_c" stoichiometry="1"/>
<speciesReference species="cpd00383_c" stoichiometry="1"/>
</listOfReactants>
<listOfProducts>
<speciesReference species="cpd00008_c" stoichiometry="1"/>
<speciesReference species="cpd02030_c" stoichiometry="1"/>
</listOfProducts>
<kineticLaw>
	<math xmlns="http://www.w3.org/1998/Math/MathML">
			<ci> FLUX_VALUE </ci>
	</math>
	<listOfParameters>
		<parameter id="LOWER_BOUND" value="-10000" units="mmol_per_gDW_per_hr"/>
		<parameter id="UPPER_BOUND" value="10000" units="mmol_per_gDW_per_hr"/>
		<parameter id="OBJECTIVE_COEFFICIENT" value="0.0"/>
		<parameter id="FLUX_VALUE" value="0.0" units="mmol_per_gDW_per_hr"/>
	</listOfParameters>
</kineticLaw>
</reaction>
<reaction id="rxn02476" name="Phosphoenolpyruvate:3-phosphoshikimate" reversible="true">
<notes>
<html:p>GENE_ASSOCIATION:peg.1074</html:p>
<html:p>PROTEIN_ASSOCIATION:aroA</html:p>
<html:p>SUBSYSTEM: Common_Pathway_For_Synthesis_of_Aromatic_Compounds_(DAHP_synthase_to_chorismate)</html:p>
<html:p>PROTEIN_CLASS: 2.5.1.19</html:p>
</notes>
<listOfReactants>
<speciesReference species="cpd00061_c" stoichiometry="1"/>
<speciesReference species="cpd02030_c" stoichiometry="1"/>
</listOfReactants>
<listOfProducts>
<speciesReference species="cpd00009_c" stoichiometry="1"/>
<speciesReference species="cpd00067_c" stoichiometry="1"/>
<speciesReference species="cpd00932_c" stoichiometry="1"/>
</listOfProducts>
<kineticLaw>
	<math xmlns="http://www.w3.org/1998/Math/MathML">
			<ci> FLUX_VALUE </ci>
	</math>
	<listOfParameters>
		<parameter id="LOWER_BOUND" value="-10000" units="mmol_per_gDW_per_hr"/>
		<parameter id="UPPER_BOUND" value="10000" units="mmol_per_gDW_per_hr"/>
		<parameter id="OBJECTIVE_COEFFICIENT" value="0.0"/>
		<parameter id="FLUX_VALUE" value="0.0" units="mmol_per_gDW_per_hr"/>
	</listOfParameters>
</kineticLaw>
</reaction>
<reaction id="rxn01255" name="5-O-(1-Carboxyvinyl)-3-phosphoshikimate phosphate-lyase" reversible="false">
<notes>
<html:p>GENE_ASSOCIATION:peg.68</html:p>
<html:p>PROTEIN_ASSOCIATION:aroC</html:p>
<html:p>SUBSYSTEM: Common_Pathway_For_Synthesis_of_Aromatic_Compounds_(DAHP_synthase_to_chorismate)</html:p>
<html:p>PROTEIN_CLASS: 4.2.3.5</html:p>
</notes>
<listOfReactants>
<speciesReference species="cpd00932_c" stoichiometry="1"/>
</listOfReactants>
<listOfProducts>
<speciesReference species="cpd00009_c" stoichiometry="1"/>
<speciesReference species="cpd00067_c" stoichiometry="1"/>
<speciesReference species="cpd00216_c" stoichiometry="1"/>
</listOfProducts>
<kineticLaw>
	<math xmlns="http://www.w3.org/1998/Math/MathML">
			<ci> FLUX_VALUE </ci>
	</math>
	<listOfParameters>
		<parameter id="LOWER_BOUND" value="0" units="mmol_per_gDW_per_hr"/>
		<parameter id="UPPER_BOUND" value="10000" units="mmol_per_gDW_per_hr"/>
		<parameter id="OBJECTIVE_COEFFICIENT" value="0.0"/>
		<parameter id="FLUX_VALUE" value="0.0" units="mmol_per_gDW_per_hr"/>
	</listOfParameters>
</kineticLaw>
</reaction>
%%Start of tryptophan sequence from chorismate.
<reaction id="rxn00726" name="Chorismate pyruvate-lyase (amino-accepting)" reversible="false">
<notes>
<html:p>GENE_ASSOCIATION:( peg.400  and  peg.424 )</html:p>
<html:p>PROTEIN_ASSOCIATION:trpG+trpE</html:p>
<html:p>SUBSYSTEM: Tryptophan_synthesis</html:p>
<html:p>PROTEIN_CLASS: 4.1.3.27</html:p>
</notes>
<listOfReactants>
<speciesReference species="cpd00013_c" stoichiometry="1"/>
<speciesReference species="cpd00216_c" stoichiometry="1"/>
</listOfReactants>
<listOfProducts>
<speciesReference species="cpd00001_c" stoichiometry="1"/>
<speciesReference species="cpd00020_c" stoichiometry="1"/>
<speciesReference species="cpd00067_c" stoichiometry="1"/>
<speciesReference species="cpd00093_c" stoichiometry="1"/>
</listOfProducts>
<kineticLaw>
	<math xmlns="http://www.w3.org/1998/Math/MathML">
			<ci> FLUX_VALUE </ci>
	</math>
	<listOfParameters>
		<parameter id="LOWER_BOUND" value="0" units="mmol_per_gDW_per_hr"/>
		<parameter id="UPPER_BOUND" value="10000" units="mmol_per_gDW_per_hr"/>
		<parameter id="OBJECTIVE_COEFFICIENT" value="0.0"/>
		<parameter id="FLUX_VALUE" value="0.0" units="mmol_per_gDW_per_hr"/>
	</listOfParameters>
</kineticLaw>
</reaction>
<reaction id="rxn00727" name="Chorismate pyruvate-lyase (amino-accepting)" reversible="false">
<notes>
<html:p>GENE_ASSOCIATION:( peg.400  and  peg.424 )</html:p>
<html:p>PROTEIN_ASSOCIATION:trpG+trpE</html:p>
<html:p>SUBSYSTEM: Tryptophan_synthesis</html:p>
<html:p>PROTEIN_CLASS: 4.1.3.27</html:p>
</notes>
<listOfReactants>
<speciesReference species="cpd00053_c" stoichiometry="1"/>
<speciesReference species="cpd00216_c" stoichiometry="1"/>
</listOfReactants>
<listOfProducts>
<speciesReference species="cpd00020_c" stoichiometry="1"/>
<speciesReference species="cpd00023_c" stoichiometry="1"/>
<speciesReference species="cpd00067_c" stoichiometry="1"/>
<speciesReference species="cpd00093_c" stoichiometry="1"/>
</listOfProducts>
<kineticLaw>
	<math xmlns="http://www.w3.org/1998/Math/MathML">
			<ci> FLUX_VALUE </ci>
	</math>
	<listOfParameters>
		<parameter id="LOWER_BOUND" value="0" units="mmol_per_gDW_per_hr"/>
		<parameter id="UPPER_BOUND" value="10000" units="mmol_per_gDW_per_hr"/>
		<parameter id="OBJECTIVE_COEFFICIENT" value="0.0"/>
		<parameter id="FLUX_VALUE" value="0.0" units="mmol_per_gDW_per_hr"/>
	</listOfParameters>
</kineticLaw>
</reaction>
<reaction id="rxn00791" name="N-(5-Phospho-D-ribosyl)anthranilate:pyrophosphate" reversible="false">
<notes>
<html:p>GENE_ASSOCIATION:peg.151</html:p>
<html:p>PROTEIN_ASSOCIATION:peg.151</html:p>
<html:p>SUBSYSTEM: Tryptophan_synthesis</html:p>
<html:p>PROTEIN_CLASS: 2.4.2.18</html:p>
</notes>
<listOfReactants>
<speciesReference species="cpd00093_c" stoichiometry="1"/>
<speciesReference species="cpd00103_c" stoichiometry="1"/>
</listOfReactants>
<listOfProducts>
<speciesReference species="cpd00012_c" stoichiometry="1"/>
<speciesReference species="cpd02642_c" stoichiometry="1"/>
</listOfProducts>
<kineticLaw>
	<math xmlns="http://www.w3.org/1998/Math/MathML">
			<ci> FLUX_VALUE </ci>
	</math>
	<listOfParameters>
		<parameter id="LOWER_BOUND" value="0" units="mmol_per_gDW_per_hr"/>
		<parameter id="UPPER_BOUND" value="10000" units="mmol_per_gDW_per_hr"/>
		<parameter id="OBJECTIVE_COEFFICIENT" value="0.0"/>
		<parameter id="FLUX_VALUE" value="0.0" units="mmol_per_gDW_per_hr"/>
	</listOfParameters>
</kineticLaw>
</reaction>
<reaction id="rxn02508" name="N-(5-Phospho-beta-D-ribosyl)anthranilate ketol-isomerase" reversible="true">
<notes>
<html:p>GENE_ASSOCIATION:peg.1437</html:p>
<html:p>PROTEIN_ASSOCIATION:trpF</html:p>
<html:p>SUBSYSTEM: Tryptophan_synthesis</html:p>
<html:p>PROTEIN_CLASS: 5.3.1.24</html:p>
</notes>
<listOfReactants>
<speciesReference species="cpd02642_c" stoichiometry="1"/>
</listOfReactants>
<listOfProducts>
<speciesReference species="cpd00956_c" stoichiometry="1"/>
</listOfProducts>
<kineticLaw>
	<math xmlns="http://www.w3.org/1998/Math/MathML">
			<ci> FLUX_VALUE </ci>
	</math>
	<listOfParameters>
		<parameter id="LOWER_BOUND" value="-10000" units="mmol_per_gDW_per_hr"/>
		<parameter id="UPPER_BOUND" value="10000" units="mmol_per_gDW_per_hr"/>
		<parameter id="OBJECTIVE_COEFFICIENT" value="0.0"/>
		<parameter id="FLUX_VALUE" value="0.0" units="mmol_per_gDW_per_hr"/>
	</listOfParameters>
</kineticLaw>
</reaction>
<reaction id="rxn02507" name="1-(2-Carboxyphenylamino)-1-deoxy-D-ribulose-5-phosphate" reversible="false">
<notes>
<html:p>GENE_ASSOCIATION:peg.1238</html:p>
<html:p>PROTEIN_ASSOCIATION:trpC</html:p>
<html:p>SUBSYSTEM: Tryptophan_synthesis</html:p>
<html:p>PROTEIN_CLASS: 4.1.1.48</html:p>
</notes>
<listOfReactants>
<speciesReference species="cpd00067_c" stoichiometry="1"/>
<speciesReference species="cpd00956_c" stoichiometry="1"/>
</listOfReactants>
<listOfProducts>
<speciesReference species="cpd00001_c" stoichiometry="1"/>
<speciesReference species="cpd00011_c" stoichiometry="1"/>
<speciesReference species="cpd02210_c" stoichiometry="1"/>
</listOfProducts>
<kineticLaw>
	<math xmlns="http://www.w3.org/1998/Math/MathML">
			<ci> FLUX_VALUE </ci>
	</math>
	<listOfParameters>
		<parameter id="LOWER_BOUND" value="0" units="mmol_per_gDW_per_hr"/>
		<parameter id="UPPER_BOUND" value="10000" units="mmol_per_gDW_per_hr"/>
		<parameter id="OBJECTIVE_COEFFICIENT" value="0.0"/>
		<parameter id="FLUX_VALUE" value="0.0" units="mmol_per_gDW_per_hr"/>
	</listOfParameters>
</kineticLaw>
</reaction>
<reaction id="rxn01682" name="(1S,2R)-1-C-(indol-3-yl)glycerol 3-phosphate" reversible="true">
<notes>
<html:p>GENE_ASSOCIATION:( peg.1082 )</html:p>
<html:p>PROTEIN_ASSOCIATION:trpA</html:p>
<html:p>SUBSYSTEM: Tryptophan_synthesis</html:p>
<html:p>PROTEIN_CLASS: 4.1.2.8</html:p>
</notes>
<listOfReactants>
<speciesReference species="cpd02210_c" stoichiometry="1"/>
</listOfReactants>
<listOfProducts>
<speciesReference species="cpd00102_c" stoichiometry="1"/>
<speciesReference species="cpd00359_c" stoichiometry="1"/>
</listOfProducts>
<kineticLaw>
	<math xmlns="http://www.w3.org/1998/Math/MathML">
			<ci> FLUX_VALUE </ci>
	</math>
	<listOfParameters>
		<parameter id="LOWER_BOUND" value="-10000" units="mmol_per_gDW_per_hr"/>
		<parameter id="UPPER_BOUND" value="10000" units="mmol_per_gDW_per_hr"/>
		<parameter id="OBJECTIVE_COEFFICIENT" value="0.0"/>
		<parameter id="FLUX_VALUE" value="0.0" units="mmol_per_gDW_per_hr"/>
	</listOfParameters>
</kineticLaw>
</reaction>
<reaction id="rxn00474" name="L-Serine hydro-lyase (adding indoleglycerol-phosphate)" reversible="true">
<notes>
<html:p>GENE_ASSOCIATION:( peg.498 )</html:p>
<html:p>PROTEIN_ASSOCIATION:trpB</html:p>
<html:p>SUBSYSTEM: Tryptophan_synthesis</html:p>
<html:p>PROTEIN_CLASS: 4.2.1.20</html:p>
</notes>
<listOfReactants>
<speciesReference species="cpd00054_c" stoichiometry="1"/>
<speciesReference species="cpd00359_c" stoichiometry="1"/>
</listOfReactants>
<listOfProducts>
<speciesReference species="cpd00001_c" stoichiometry="1"/>
<speciesReference species="cpd00065_c" stoichiometry="1"/>
</listOfProducts>
<kineticLaw>
	<math xmlns="http://www.w3.org/1998/Math/MathML">
			<ci> FLUX_VALUE </ci>
	</math>
	<listOfParameters>
		<parameter id="LOWER_BOUND" value="-10000" units="mmol_per_gDW_per_hr"/>
		<parameter id="UPPER_BOUND" value="10000" units="mmol_per_gDW_per_hr"/>
		<parameter id="OBJECTIVE_COEFFICIENT" value="0.0"/>
		<parameter id="FLUX_VALUE" value="0.0" units="mmol_per_gDW_per_hr"/>
	</listOfParameters>
</kineticLaw>
</reaction>
%%Start of tyrosine and phenylalanine sequences from chorismate via prephenate.
<reaction id="rxn01256" name="Chorismate pyruvatemutase" reversible="false">
<notes>
<html:p>GENE_ASSOCIATION:peg.663</html:p>
<html:p>PROTEIN_ASSOCIATION:pheA</html:p>
<html:p>SUBSYSTEM: Chorismate_Synthesis</html:p>
<html:p>PROTEIN_CLASS: 5.4.99.5</html:p>
</notes>
<listOfReactants>
<speciesReference species="cpd00216_c" stoichiometry="1"/>
</listOfReactants>
<listOfProducts>
<speciesReference species="cpd00219_c" stoichiometry="1"/>
</listOfProducts>
<kineticLaw>
	<math xmlns="http://www.w3.org/1998/Math/MathML">
			<ci> FLUX_VALUE </ci>
	</math>
	<listOfParameters>
		<parameter id="LOWER_BOUND" value="0" units="mmol_per_gDW_per_hr"/>
		<parameter id="UPPER_BOUND" value="10000" units="mmol_per_gDW_per_hr"/>
		<parameter id="OBJECTIVE_COEFFICIENT" value="0.0"/>
		<parameter id="FLUX_VALUE" value="0.0" units="mmol_per_gDW_per_hr"/>
	</listOfParameters>
</kineticLaw>
</reaction>
<reaction id="rxn01000" name="Prephenate hydro-lyase (decarboxylating)" reversible="false">
<notes>
<html:p>GENE_ASSOCIATION:peg.663</html:p>
<html:p>PROTEIN_ASSOCIATION:pheA</html:p>
<html:p>SUBSYSTEM: Phenylalanine_synthesis</html:p>
<html:p>PROTEIN_CLASS: 4.2.1.51</html:p>
</notes>
<listOfReactants>
<speciesReference species="cpd00067_c" stoichiometry="1"/>
<speciesReference species="cpd00219_c" stoichiometry="1"/>
</listOfReactants>
<listOfProducts>
<speciesReference species="cpd00001_c" stoichiometry="1"/>
<speciesReference species="cpd00011_c" stoichiometry="1"/>
<speciesReference species="cpd00143_c" stoichiometry="1"/>
</listOfProducts>
<kineticLaw>
	<math xmlns="http://www.w3.org/1998/Math/MathML">
			<ci> FLUX_VALUE </ci>
	</math>
	<listOfParameters>
		<parameter id="LOWER_BOUND" value="0" units="mmol_per_gDW_per_hr"/>
		<parameter id="UPPER_BOUND" value="10000" units="mmol_per_gDW_per_hr"/>
		<parameter id="OBJECTIVE_COEFFICIENT" value="0.0"/>
		<parameter id="FLUX_VALUE" value="0.0" units="mmol_per_gDW_per_hr"/>
	</listOfParameters>
</kineticLaw>
</reaction>
<reaction id="rxn00493" name="L-Phenylalanine:2-oxoglutarate aminotransferase" reversible="true">
<notes>
<html:p>GENE_ASSOCIATION:peg.1441</html:p>
<html:p>PROTEIN_ASSOCIATION:hisC</html:p>
<html:p>SUBSYSTEM: Phenylalanine_and_Tyrosine_Branches_from_Chorismate</html:p>
<html:p>PROTEIN_CLASS: 2.6.1.1</html:p>
</notes>
<listOfReactants>
<speciesReference species="cpd00024_c" stoichiometry="1"/>
<speciesReference species="cpd00066_c" stoichiometry="1"/>
</listOfReactants>
<listOfProducts>
<speciesReference species="cpd00023_c" stoichiometry="1"/>
<speciesReference species="cpd00143_c" stoichiometry="1"/>
</listOfProducts>
<kineticLaw>
	<math xmlns="http://www.w3.org/1998/Math/MathML">
			<ci> FLUX_VALUE </ci>
	</math>
	<listOfParameters>
		<parameter id="LOWER_BOUND" value="-10000" units="mmol_per_gDW_per_hr"/>
		<parameter id="UPPER_BOUND" value="10000" units="mmol_per_gDW_per_hr"/>
		<parameter id="OBJECTIVE_COEFFICIENT" value="0.0"/>
		<parameter id="FLUX_VALUE" value="0.0" units="mmol_per_gDW_per_hr"/>
	</listOfParameters>
</kineticLaw>
</reaction>
<reaction id="rxn01268" name="Prephenate:NAD+ oxidoreductase(decarboxylating)" reversible="false">
<notes>
<html:p>GENE_ASSOCIATION:peg.1217</html:p>
<html:p>PROTEIN_ASSOCIATION:tyrA</html:p>
<html:p>SUBSYSTEM: Phenylalanine_and_Tyrosine_Branches_from_Chorismate</html:p>
<html:p>PROTEIN_CLASS: 1.3.1.12</html:p>
</notes>
<listOfReactants>
<speciesReference species="cpd00003_c" stoichiometry="1"/>
<speciesReference species="cpd00219_c" stoichiometry="1"/>
</listOfReactants>
<listOfProducts>
<speciesReference species="cpd00004_c" stoichiometry="1"/>
<speciesReference species="cpd00011_c" stoichiometry="1"/>
<speciesReference species="cpd00868_c" stoichiometry="1"/>
</listOfProducts>
<kineticLaw>
	<math xmlns="http://www.w3.org/1998/Math/MathML">
			<ci> FLUX_VALUE </ci>
	</math>
	<listOfParameters>
		<parameter id="LOWER_BOUND" value="0" units="mmol_per_gDW_per_hr"/>
		<parameter id="UPPER_BOUND" value="10000" units="mmol_per_gDW_per_hr"/>
		<parameter id="OBJECTIVE_COEFFICIENT" value="0.0"/>
		<parameter id="FLUX_VALUE" value="0.0" units="mmol_per_gDW_per_hr"/>
	</listOfParameters>
</kineticLaw>
</reaction>
<reaction id="rxn01269" name="Prephenate:NADP+ oxidoreductase(decarboxylating)" reversible="false">
<notes>
<html:p>GENE_ASSOCIATION:peg.1217</html:p>
<html:p>PROTEIN_ASSOCIATION:tyrA</html:p>
<html:p>SUBSYSTEM: Phenylalanine_and_Tyrosine_Branches_from_Chorismate</html:p>
<html:p>PROTEIN_CLASS: 1.3.1.13</html:p>
</notes>
<listOfReactants>
<speciesReference species="cpd00006_c" stoichiometry="1"/>
<speciesReference species="cpd00219_c" stoichiometry="1"/>
</listOfReactants>
<listOfProducts>
<speciesReference species="cpd00005_c" stoichiometry="1"/>
<speciesReference species="cpd00011_c" stoichiometry="1"/>
<speciesReference species="cpd00868_c" stoichiometry="1"/>
</listOfProducts>
<kineticLaw>
	<math xmlns="http://www.w3.org/1998/Math/MathML">
			<ci> FLUX_VALUE </ci>
	</math>
	<listOfParameters>
		<parameter id="LOWER_BOUND" value="0" units="mmol_per_gDW_per_hr"/>
		<parameter id="UPPER_BOUND" value="10000" units="mmol_per_gDW_per_hr"/>
		<parameter id="OBJECTIVE_COEFFICIENT" value="0.0"/>
		<parameter id="FLUX_VALUE" value="0.0" units="mmol_per_gDW_per_hr"/>
	</listOfParameters>
</kineticLaw>
</reaction>
<reaction id="rxn00527" name="L-Tyrosine:2-oxoglutarate aminotransferase" reversible="true">
<notes>
<html:p>GENE_ASSOCIATION:peg.1441</html:p>
<html:p>PROTEIN_ASSOCIATION:hisC</html:p>
<html:p>SUBSYSTEM: Phenylalanine_and_Tyrosine_Branches_from_Chorismate</html:p>
<html:p>PROTEIN_CLASS: 2.6.1.1</html:p>
</notes>
<listOfReactants>
<speciesReference species="cpd00024_c" stoichiometry="1"/>
<speciesReference species="cpd00069_c" stoichiometry="1"/>
</listOfReactants>
<listOfProducts>
<speciesReference species="cpd00023_c" stoichiometry="1"/>
<speciesReference species="cpd00868_c" stoichiometry="1"/>
</listOfProducts>
<kineticLaw>
	<math xmlns="http://www.w3.org/1998/Math/MathML">
			<ci> FLUX_VALUE </ci>
	</math>
	<listOfParameters>
		<parameter id="LOWER_BOUND" value="-10000" units="mmol_per_gDW_per_hr"/>
		<parameter id="UPPER_BOUND" value="10000" units="mmol_per_gDW_per_hr"/>
		<parameter id="OBJECTIVE_COEFFICIENT" value="0.0"/>
		<parameter id="FLUX_VALUE" value="0.0" units="mmol_per_gDW_per_hr"/>
	</listOfParameters>
</kineticLaw>
</reaction>
<reaction id="rxn01270" name="L-Aspartate:2-oxoglutarate aminotransferase" reversible="true">
<notes>
<html:p>GENE_ASSOCIATION:peg.1441</html:p>
<html:p>PROTEIN_ASSOCIATION:hisC</html:p>
<html:p>SUBSYSTEM: Phenylalanine_and_Tyrosine_Branches_from_Chorismate</html:p>
<html:p>PROTEIN_CLASS: 2.6.1.57</html:p>
</notes>
<listOfReactants>
<speciesReference species="cpd00032_c" stoichiometry="1"/>
<speciesReference species="cpd00616_c" stoichiometry="1"/>
</listOfReactants>
<listOfProducts>
<speciesReference species="cpd00041_c" stoichiometry="1"/>
<speciesReference species="cpd00219_c" stoichiometry="1"/>
</listOfProducts>
<kineticLaw>
	<math xmlns="http://www.w3.org/1998/Math/MathML">
			<ci> FLUX_VALUE </ci>
	</math>
	<listOfParameters>
		<parameter id="LOWER_BOUND" value="-10000" units="mmol_per_gDW_per_hr"/>
		<parameter id="UPPER_BOUND" value="10000" units="mmol_per_gDW_per_hr"/>
		<parameter id="OBJECTIVE_COEFFICIENT" value="0.0"/>
		<parameter id="FLUX_VALUE" value="0.0" units="mmol_per_gDW_per_hr"/>
	</listOfParameters>
</kineticLaw>
</reaction>
%%%Histidine biosynthesis
<reaction id="rxn00789" name="1-(5-Phospho-D-ribosyl)-ATP:pyrophosphate phosphoribosyl-transferase" reversible="false">
<notes>
<html:p>GENE_ASSOCIATION:( peg.1123  and  peg.802 )</html:p>
<html:p>PROTEIN_ASSOCIATION:hisG+peg.802</html:p>
<html:p>SUBSYSTEM: Histidine_Biosynthesis</html:p>
<html:p>PROTEIN_CLASS: 2.4.2.17</html:p>
</notes>
<listOfReactants>
<speciesReference species="cpd00002_c" stoichiometry="1"/>
<speciesReference species="cpd00103_c" stoichiometry="1"/>
</listOfReactants>
<listOfProducts>
<speciesReference species="cpd00012_c" stoichiometry="1"/>
<speciesReference species="cpd01775_c" stoichiometry="1"/>
</listOfProducts>
<kineticLaw>
	<math xmlns="http://www.w3.org/1998/Math/MathML">
			<ci> FLUX_VALUE </ci>
	</math>
	<listOfParameters>
		<parameter id="LOWER_BOUND" value="0" units="mmol_per_gDW_per_hr"/>
		<parameter id="UPPER_BOUND" value="10000" units="mmol_per_gDW_per_hr"/>
		<parameter id="OBJECTIVE_COEFFICIENT" value="0.0"/>
		<parameter id="FLUX_VALUE" value="0.0" units="mmol_per_gDW_per_hr"/>
	</listOfParameters>
</kineticLaw>
</reaction>
<reaction id="rxn02834" name="Phosphoribosyl-ATP pyrophosphohydrolase" reversible="false">
<notes>
<html:p>GENE_ASSOCIATION:peg.1364</html:p>
<html:p>PROTEIN_ASSOCIATION:hisIE</html:p>
<html:p>SUBSYSTEM: Histidine_Biosynthesis</html:p>
<html:p>PROTEIN_CLASS: 3.6.1.31</html:p>
</notes>
<listOfReactants>
<speciesReference species="cpd00001_c" stoichiometry="1"/>
<speciesReference species="cpd01775_c" stoichiometry="1"/>
</listOfReactants>
<listOfProducts>
<speciesReference species="cpd00012_c" stoichiometry="1"/>
<speciesReference species="cpd01777_c" stoichiometry="1"/>
</listOfProducts>
<kineticLaw>
	<math xmlns="http://www.w3.org/1998/Math/MathML">
			<ci> FLUX_VALUE </ci>
	</math>
	<listOfParameters>
		<parameter id="LOWER_BOUND" value="0" units="mmol_per_gDW_per_hr"/>
		<parameter id="UPPER_BOUND" value="10000" units="mmol_per_gDW_per_hr"/>
		<parameter id="OBJECTIVE_COEFFICIENT" value="0.0"/>
		<parameter id="FLUX_VALUE" value="0.0" units="mmol_per_gDW_per_hr"/>
	</listOfParameters>
</kineticLaw>
</reaction>
<reaction id="rxn02835" name="1-(5-phospho-D-ribosyl)-AMP 1,6-hydrolase" reversible="true">
<notes>
<html:p>GENE_ASSOCIATION:peg.1364</html:p>
<html:p>PROTEIN_ASSOCIATION:hisIE</html:p>
<html:p>SUBSYSTEM: Histidine_Biosynthesis</html:p>
<html:p>PROTEIN_CLASS: 3.5.4.19</html:p>
</notes>
<listOfReactants>
<speciesReference species="cpd00001_c" stoichiometry="1"/>
<speciesReference species="cpd01777_c" stoichiometry="1"/>
</listOfReactants>
<listOfProducts>
<speciesReference species="cpd02979_c" stoichiometry="1"/>
</listOfProducts>
<kineticLaw>
	<math xmlns="http://www.w3.org/1998/Math/MathML">
			<ci> FLUX_VALUE </ci>
	</math>
	<listOfParameters>
		<parameter id="LOWER_BOUND" value="-10000" units="mmol_per_gDW_per_hr"/>
		<parameter id="UPPER_BOUND" value="10000" units="mmol_per_gDW_per_hr"/>
		<parameter id="OBJECTIVE_COEFFICIENT" value="0.0"/>
		<parameter id="FLUX_VALUE" value="0.0" units="mmol_per_gDW_per_hr"/>
	</listOfParameters>
</kineticLaw>
</reaction>
<reaction id="rxn03175" name="N-(5'-Phospho-D-ribosylformimino)-5-amino-1-" reversible="true">
<notes>
<html:p>GENE_ASSOCIATION:peg.907</html:p>
<html:p>PROTEIN_ASSOCIATION:hisA</html:p>
<html:p>SUBSYSTEM: Histidine_synthesis</html:p>
<html:p>PROTEIN_CLASS: 5.3.1.16</html:p>
</notes>
<listOfReactants>
<speciesReference species="cpd02979_c" stoichiometry="1"/>
</listOfReactants>
<listOfProducts>
<speciesReference species="cpd02991_c" stoichiometry="1"/>
</listOfProducts>
<kineticLaw>
	<math xmlns="http://www.w3.org/1998/Math/MathML">
			<ci> FLUX_VALUE </ci>
	</math>
	<listOfParameters>
		<parameter id="LOWER_BOUND" value="-10000" units="mmol_per_gDW_per_hr"/>
		<parameter id="UPPER_BOUND" value="10000" units="mmol_per_gDW_per_hr"/>
		<parameter id="OBJECTIVE_COEFFICIENT" value="0.0"/>
		<parameter id="FLUX_VALUE" value="0.0" units="mmol_per_gDW_per_hr"/>
	</listOfParameters>
</kineticLaw>
</reaction>
<reaction id="rxn03135" name="Imidazole-glycerol-3-phosphate synthase" reversible="false">
<notes>
<html:p>GENE_ASSOCIATION:( peg.142  and  peg.518 )</html:p>
<html:p>PROTEIN_ASSOCIATION:hisF+hisH</html:p>
<html:p>SUBSYSTEM: Histidine_Biosynthesis</html:p>
<html:p>PROTEIN_CLASS: 2.4.2.-</html:p>
</notes>
<listOfReactants>
<speciesReference species="cpd00053_c" stoichiometry="1"/>
<speciesReference species="cpd02991_c" stoichiometry="1"/>
</listOfReactants>
<listOfProducts>
<speciesReference species="cpd00023_c" stoichiometry="1"/>
<speciesReference species="cpd00067_c" stoichiometry="1"/>
<speciesReference species="cpd02843_c" stoichiometry="1"/>
<speciesReference species="cpd02851_c" stoichiometry="1"/>
</listOfProducts>
<kineticLaw>
	<math xmlns="http://www.w3.org/1998/Math/MathML">
			<ci> FLUX_VALUE </ci>
	</math>
	<listOfParameters>
		<parameter id="LOWER_BOUND" value="0" units="mmol_per_gDW_per_hr"/>
		<parameter id="UPPER_BOUND" value="10000" units="mmol_per_gDW_per_hr"/>
		<parameter id="OBJECTIVE_COEFFICIENT" value="0.0"/>
		<parameter id="FLUX_VALUE" value="0.0" units="mmol_per_gDW_per_hr"/>
	</listOfParameters>
</kineticLaw>
</reaction>
<reaction id="rxn02473" name="imidazoleglycerol-phosphate dehydratase" reversible="false">
<notes>
<html:p>GENE_ASSOCIATION:peg.30</html:p>
<html:p>PROTEIN_ASSOCIATION:hisB</html:p>
<html:p>SUBSYSTEM: Histidine_Biosynthesis</html:p>
<html:p>PROTEIN_CLASS: 4.2.1.19</html:p>
</notes>
<listOfReactants>
<speciesReference species="cpd02843_c" stoichiometry="1"/>
</listOfReactants>
<listOfProducts>
<speciesReference species="cpd00001_c" stoichiometry="1"/>
<speciesReference species="cpd00930_c" stoichiometry="1"/>
</listOfProducts>
<kineticLaw>
	<math xmlns="http://www.w3.org/1998/Math/MathML">
			<ci> FLUX_VALUE </ci>
	</math>
	<listOfParameters>
		<parameter id="LOWER_BOUND" value="0" units="mmol_per_gDW_per_hr"/>
		<parameter id="UPPER_BOUND" value="10000" units="mmol_per_gDW_per_hr"/>
		<parameter id="OBJECTIVE_COEFFICIENT" value="0.0"/>
		<parameter id="FLUX_VALUE" value="0.0" units="mmol_per_gDW_per_hr"/>
	</listOfParameters>
</kineticLaw>
</reaction>
<reaction id="rxn02320" name="histidinol-phosphate aminotransferase" reversible="true">
<notes>
<html:p>GENE_ASSOCIATION:peg.1441</html:p>
<html:p>PROTEIN_ASSOCIATION:hisC</html:p>
<html:p>SUBSYSTEM: Histidine_Biosynthesis</html:p>
<html:p>PROTEIN_CLASS: 2.6.1.9</html:p>
</notes>
<listOfReactants>
<speciesReference species="cpd00024_c" stoichiometry="1"/>
<speciesReference species="cpd00807_c" stoichiometry="1"/>
</listOfReactants>
<listOfProducts>
<speciesReference species="cpd00023_c" stoichiometry="1"/>
<speciesReference species="cpd00930_c" stoichiometry="1"/>
</listOfProducts>
<kineticLaw>
	<math xmlns="http://www.w3.org/1998/Math/MathML">
			<ci> FLUX_VALUE </ci>
	</math>
	<listOfParameters>
		<parameter id="LOWER_BOUND" value="-10000" units="mmol_per_gDW_per_hr"/>
		<parameter id="UPPER_BOUND" value="10000" units="mmol_per_gDW_per_hr"/>
		<parameter id="OBJECTIVE_COEFFICIENT" value="0.0"/>
		<parameter id="FLUX_VALUE" value="0.0" units="mmol_per_gDW_per_hr"/>
	</listOfParameters>
</kineticLaw>
</reaction>
<reaction id="rxn02160" name="histidinol-phosphatase" reversible="true">
<notes>
<html:p>GENE_ASSOCIATION:</html:p>
<html:p>PROTEIN_ASSOCIATION:</html:p>
<html:p>SUBSYSTEM: Histidine_Biosynthesis</html:p>
<html:p>PROTEIN_CLASS: 3.1.3.15</html:p>
</notes>
<listOfReactants>
<speciesReference species="cpd00001_c" stoichiometry="1"/>
<speciesReference species="cpd00807_c" stoichiometry="1"/>
</listOfReactants>
<listOfProducts>
<speciesReference species="cpd00009_c" stoichiometry="1"/>
<speciesReference species="cpd00067_c" stoichiometry="1"/>
<speciesReference species="cpd00641_c" stoichiometry="1"/>
</listOfProducts>
<kineticLaw>
	<math xmlns="http://www.w3.org/1998/Math/MathML">
			<ci> FLUX_VALUE </ci>
	</math>
	<listOfParameters>
		<parameter id="LOWER_BOUND" value="-10000" units="mmol_per_gDW_per_hr"/>
		<parameter id="UPPER_BOUND" value="10000" units="mmol_per_gDW_per_hr"/>
		<parameter id="OBJECTIVE_COEFFICIENT" value="0.0"/>
		<parameter id="FLUX_VALUE" value="0.0" units="mmol_per_gDW_per_hr"/>
	</listOfParameters>
</kineticLaw>
</reaction>
<reaction id="rxn02159" name="L-Histidinol:NAD+ oxidoreductase" reversible="true">
<notes>
<html:p>GENE_ASSOCIATION:peg.552</html:p>
<html:p>PROTEIN_ASSOCIATION:hisD</html:p>
<html:p>SUBSYSTEM: Histidine_Biosynthesis</html:p>
<html:p>PROTEIN_CLASS: 1.1.1.23</html:p>
</notes>
<listOfReactants>
<speciesReference species="cpd00003_c" stoichiometry="1"/>
<speciesReference species="cpd00641_c" stoichiometry="1"/>
</listOfReactants>
<listOfProducts>
<speciesReference species="cpd00004_c" stoichiometry="1"/>
<speciesReference species="cpd00067_c" stoichiometry="1"/>
<speciesReference species="cpd01324_c" stoichiometry="1"/>
</listOfProducts>
<kineticLaw>
	<math xmlns="http://www.w3.org/1998/Math/MathML">
			<ci> FLUX_VALUE </ci>
	</math>
	<listOfParameters>
		<parameter id="LOWER_BOUND" value="-10000" units="mmol_per_gDW_per_hr"/>
		<parameter id="UPPER_BOUND" value="10000" units="mmol_per_gDW_per_hr"/>
		<parameter id="OBJECTIVE_COEFFICIENT" value="0.0"/>
		<parameter id="FLUX_VALUE" value="0.0" units="mmol_per_gDW_per_hr"/>
	</listOfParameters>
</kineticLaw>
</reaction>
<reaction id="rxn00863" name="L-Histidinal:NAD+ oxidoreductase" reversible="true">
<notes>
<html:p>GENE_ASSOCIATION:peg.552</html:p>
<html:p>PROTEIN_ASSOCIATION:hisD</html:p>
<html:p>SUBSYSTEM: Histidine_Biosynthesis</html:p>
<html:p>PROTEIN_CLASS: 1.1.1.23</html:p>
</notes>
<listOfReactants>
<speciesReference species="cpd00001_c" stoichiometry="1"/>
<speciesReference species="cpd00003_c" stoichiometry="1"/>
<speciesReference species="cpd01324_c" stoichiometry="1"/>
</listOfReactants>
<listOfProducts>
<speciesReference species="cpd00004_c" stoichiometry="1"/>
<speciesReference species="cpd00067_c" stoichiometry="2"/>
<speciesReference species="cpd00119_c" stoichiometry="1"/>
</listOfProducts>
<kineticLaw>
	<math xmlns="http://www.w3.org/1998/Math/MathML">
			<ci> FLUX_VALUE </ci>
	</math>
	<listOfParameters>
		<parameter id="LOWER_BOUND" value="-10000" units="mmol_per_gDW_per_hr"/>
		<parameter id="UPPER_BOUND" value="10000" units="mmol_per_gDW_per_hr"/>
		<parameter id="OBJECTIVE_COEFFICIENT" value="0.0"/>
		<parameter id="FLUX_VALUE" value="0.0" units="mmol_per_gDW_per_hr"/>
	</listOfParameters>
</kineticLaw>
</reaction>
%%%A slightly suspicious peptidase appendage on the amino acid synthesis sub-network, as it implies potential for uptake of dipeptides. Kept in the model, but inactive.
<reaction id="rxn00650" name="membrane alanyl aminopeptidase" reversible="true">
<notes>
<html:p>GENE_ASSOCIATION:( ( peg.1452 )  or  ( peg.64 ) )</html:p>
<html:p>PROTEIN_ASSOCIATION:pepA</html:p>
<html:p>SUBSYSTEM: NONE</html:p>
<html:p>PROTEIN_CLASS: 3.4.11.2</html:p>
</notes>
<listOfReactants>
<speciesReference species="cpd00001_c" stoichiometry="1"/>
<speciesReference species="cpd01017_c" stoichiometry="1"/>
</listOfReactants>
<listOfProducts>
<speciesReference species="cpd00033_c" stoichiometry="1"/>
<speciesReference species="cpd00084_c" stoichiometry="1"/>
</listOfProducts>
<kineticLaw>
	<math xmlns="http://www.w3.org/1998/Math/MathML">
			<ci> FLUX_VALUE </ci>
	</math>
	<listOfParameters>
		<parameter id="LOWER_BOUND" value="-0" units="mmol_per_gDW_per_hr"/>
		<parameter id="UPPER_BOUND" value="0" units="mmol_per_gDW_per_hr"/>
		<parameter id="OBJECTIVE_COEFFICIENT" value="0.0"/>
		<parameter id="FLUX_VALUE" value="0.0" units="mmol_per_gDW_per_hr"/>
	</listOfParameters>
</kineticLaw>
</reaction>
%%%%Cofactor biosynthesis
%%Nucleotides, which double as cofactors and as inputs to DNA/RNA
%%Purine synthesis, first to IMP
<reaction id="rxn00790" name="5-Phosphoribosylamine:pyrophosphate phosphoribosyltransferase" reversible="false">
<notes>
<html:p>GENE_ASSOCIATION:peg.815</html:p>
<html:p>PROTEIN_ASSOCIATION:purF</html:p>
<html:p>SUBSYSTEM: De_Novo_Purine_Biosynthesis</html:p>
<html:p>PROTEIN_CLASS: 2.4.2.14</html:p>
</notes>
<listOfReactants>
<speciesReference species="cpd00001_c" stoichiometry="1"/>
<speciesReference species="cpd00053_c" stoichiometry="1"/>
<speciesReference species="cpd00103_c" stoichiometry="1"/>
</listOfReactants>
<listOfProducts>
<speciesReference species="cpd00012_c" stoichiometry="1"/>
<speciesReference species="cpd00023_c" stoichiometry="1"/>
<speciesReference species="cpd01982_c" stoichiometry="1"/>
</listOfProducts>
<kineticLaw>
	<math xmlns="http://www.w3.org/1998/Math/MathML">
			<ci> FLUX_VALUE </ci>
	</math>
	<listOfParameters>
		<parameter id="LOWER_BOUND" value="0" units="mmol_per_gDW_per_hr"/>
		<parameter id="UPPER_BOUND" value="10000" units="mmol_per_gDW_per_hr"/>
		<parameter id="OBJECTIVE_COEFFICIENT" value="0.0"/>
		<parameter id="FLUX_VALUE" value="0.0" units="mmol_per_gDW_per_hr"/>
	</listOfParameters>
</kineticLaw>
</reaction>
<reaction id="rxn02895" name="5-Phospho-D-ribosylamine:glycine ligase (ADP-forming)" reversible="false">
<notes>
<html:p>GENE_ASSOCIATION:peg.525</html:p>
<html:p>PROTEIN_ASSOCIATION:purD</html:p>
<html:p>SUBSYSTEM: De_Novo_Purine_Biosynthesis</html:p>
<html:p>PROTEIN_CLASS: 6.3.4.13</html:p>
</notes>
<listOfReactants>
<speciesReference species="cpd00002_c" stoichiometry="1"/>
<speciesReference species="cpd00033_c" stoichiometry="1"/>
<speciesReference species="cpd01982_c" stoichiometry="1"/>
</listOfReactants>
<listOfProducts>
<speciesReference species="cpd00008_c" stoichiometry="1"/>
<speciesReference species="cpd00009_c" stoichiometry="1"/>
<speciesReference species="cpd00067_c" stoichiometry="1"/>
<speciesReference species="cpd02394_c" stoichiometry="1"/>
</listOfProducts>
<kineticLaw>
	<math xmlns="http://www.w3.org/1998/Math/MathML">
			<ci> FLUX_VALUE </ci>
	</math>
	<listOfParameters>
		<parameter id="LOWER_BOUND" value="0" units="mmol_per_gDW_per_hr"/>
		<parameter id="UPPER_BOUND" value="10000" units="mmol_per_gDW_per_hr"/>
		<parameter id="OBJECTIVE_COEFFICIENT" value="0.0"/>
		<parameter id="FLUX_VALUE" value="0.0" units="mmol_per_gDW_per_hr"/>
	</listOfParameters>
</kineticLaw>
</reaction>
<reaction id="rxn03004" name="10-Formyltetrahydrofolate:5'-phosphoribosylglycinamide" reversible="true">
<notes>
<html:p>GENE_ASSOCIATION:peg.599</html:p>
<html:p>PROTEIN_ASSOCIATION:purN</html:p>
<html:p>SUBSYSTEM: De_Novo_Purine_Biosynthesis</html:p>
<html:p>PROTEIN_CLASS: 2.1.2.2</html:p>
</notes>
<listOfReactants>
<speciesReference species="cpd00201_c" stoichiometry="1"/>
<speciesReference species="cpd02394_c" stoichiometry="1"/>
</listOfReactants>
<listOfProducts>
<speciesReference species="cpd00067_c" stoichiometry="1"/>
<speciesReference species="cpd00087_c" stoichiometry="1"/>
<speciesReference species="cpd02678_c" stoichiometry="1"/>
</listOfProducts>
<kineticLaw>
	<math xmlns="http://www.w3.org/1998/Math/MathML">
			<ci> FLUX_VALUE </ci>
	</math>
	<listOfParameters>
		<parameter id="LOWER_BOUND" value="-10000" units="mmol_per_gDW_per_hr"/>
		<parameter id="UPPER_BOUND" value="10000" units="mmol_per_gDW_per_hr"/>
		<parameter id="OBJECTIVE_COEFFICIENT" value="0.0"/>
		<parameter id="FLUX_VALUE" value="0.0" units="mmol_per_gDW_per_hr"/>
	</listOfParameters>
</kineticLaw>
</reaction>
<reaction id="rxn03084" name="5'-Phosphoribosylformylglycinamide:L-glutamine amido-ligase" reversible="false">
<notes>
<html:p>GENE_ASSOCIATION:( peg.1273  and  peg.652  and  peg.768 )</html:p>
<html:p>PROTEIN_ASSOCIATION:purL+purS+purQ</html:p>
<html:p>SUBSYSTEM: De_Novo_Purine_Biosynthesis</html:p>
<html:p>PROTEIN_CLASS: 6.3.5.3</html:p>
</notes>
<listOfReactants>
<speciesReference species="cpd00001_c" stoichiometry="1"/>
<speciesReference species="cpd00002_c" stoichiometry="1"/>
<speciesReference species="cpd00053_c" stoichiometry="1"/>
<speciesReference species="cpd02678_c" stoichiometry="1"/>
</listOfReactants>
<listOfProducts>
<speciesReference species="cpd00008_c" stoichiometry="1"/>
<speciesReference species="cpd00009_c" stoichiometry="1"/>
<speciesReference species="cpd00023_c" stoichiometry="1"/>
<speciesReference species="cpd00067_c" stoichiometry="1"/>
<speciesReference species="cpd02826_c" stoichiometry="1"/>
</listOfProducts>
<kineticLaw>
	<math xmlns="http://www.w3.org/1998/Math/MathML">
			<ci> FLUX_VALUE </ci>
	</math>
	<listOfParameters>
		<parameter id="LOWER_BOUND" value="0" units="mmol_per_gDW_per_hr"/>
		<parameter id="UPPER_BOUND" value="10000" units="mmol_per_gDW_per_hr"/>
		<parameter id="OBJECTIVE_COEFFICIENT" value="0.0"/>
		<parameter id="FLUX_VALUE" value="0.0" units="mmol_per_gDW_per_hr"/>
	</listOfParameters>
</kineticLaw>
</reaction>
<reaction id="rxn02937" name="2-(Formamido)-N1-(5-phosphoribosyl)acetamidine cyclo-ligase" reversible="true">
<notes>
<html:p>GENE_ASSOCIATION:peg.544</html:p>
<html:p>PROTEIN_ASSOCIATION:purM</html:p>
<html:p>SUBSYSTEM: De_Novo_Purine_Biosynthesis</html:p>
<html:p>PROTEIN_CLASS: 6.3.3.1</html:p>
</notes>
<listOfReactants>
<speciesReference species="cpd00002_c" stoichiometry="1"/>
<speciesReference species="cpd02826_c" stoichiometry="1"/>
</listOfReactants>
<listOfProducts>
<speciesReference species="cpd00008_c" stoichiometry="1"/>
<speciesReference species="cpd00009_c" stoichiometry="1"/>
<speciesReference species="cpd00067_c" stoichiometry="1"/>
<speciesReference species="cpd02140_c" stoichiometry="1"/>
</listOfProducts>
<kineticLaw>
	<math xmlns="http://www.w3.org/1998/Math/MathML">
			<ci> FLUX_VALUE </ci>
	</math>
	<listOfParameters>
		<parameter id="LOWER_BOUND" value="-10000" units="mmol_per_gDW_per_hr"/>
		<parameter id="UPPER_BOUND" value="10000" units="mmol_per_gDW_per_hr"/>
		<parameter id="OBJECTIVE_COEFFICIENT" value="0.0"/>
		<parameter id="FLUX_VALUE" value="0.0" units="mmol_per_gDW_per_hr"/>
	</listOfParameters>
</kineticLaw>
</reaction>
<reaction id="rxn05114" name="phosphoribosylaminoimidazole carboxylase" reversible="false">
<notes>
<html:p>GENE_ASSOCIATION:( peg.183 )</html:p>
<html:p>PROTEIN_ASSOCIATION:purK</html:p>
<html:p>SUBSYSTEM: NONE</html:p>
<html:p>PROTEIN_CLASS: 6.3.4.18</html:p>
</notes>
<listOfReactants>
<speciesReference species="cpd00002_c" stoichiometry="1"/>
<speciesReference species="cpd00242_c" stoichiometry="1"/>
<speciesReference species="cpd02140_c" stoichiometry="1"/>
</listOfReactants>
<listOfProducts>
<speciesReference species="cpd00008_c" stoichiometry="1"/>
<speciesReference species="cpd00009_c" stoichiometry="1"/>
<speciesReference species="cpd00067_c" stoichiometry="2"/>
<speciesReference species="cpd11310_c" stoichiometry="1"/>
</listOfProducts>
<kineticLaw>
	<math xmlns="http://www.w3.org/1998/Math/MathML">
			<ci> FLUX_VALUE </ci>
	</math>
	<listOfParameters>
		<parameter id="LOWER_BOUND" value="0" units="mmol_per_gDW_per_hr"/>
		<parameter id="UPPER_BOUND" value="10000" units="mmol_per_gDW_per_hr"/>
		<parameter id="OBJECTIVE_COEFFICIENT" value="0.0"/>
		<parameter id="FLUX_VALUE" value="0.0" units="mmol_per_gDW_per_hr"/>
	</listOfParameters>
</kineticLaw>
</reaction>
<reaction id="rxn05115" name="phosphoribosylaminoimidazole carboxylase (mutase rxn)" reversible="true">
<notes>
<html:p>GENE_ASSOCIATION:( peg.818 )</html:p>
<html:p>PROTEIN_ASSOCIATION:purK</html:p>
<html:p>SUBSYSTEM: De_Novo_Purine_Biosynthesis</html:p>
<html:p>PROTEIN_CLASS: 5.4.99.18</html:p>
</notes>
<listOfReactants>
<speciesReference species="cpd00067_c" stoichiometry="1"/>
<speciesReference species="cpd11310_c" stoichiometry="1"/>
</listOfReactants>
<listOfProducts>
<speciesReference species="cpd02893_c" stoichiometry="1"/>
</listOfProducts>
<kineticLaw>
	<math xmlns="http://www.w3.org/1998/Math/MathML">
			<ci> FLUX_VALUE </ci>
	</math>
	<listOfParameters>
		<parameter id="LOWER_BOUND" value="-10000" units="mmol_per_gDW_per_hr"/>
		<parameter id="UPPER_BOUND" value="10000" units="mmol_per_gDW_per_hr"/>
		<parameter id="OBJECTIVE_COEFFICIENT" value="0.0"/>
		<parameter id="FLUX_VALUE" value="0.0" units="mmol_per_gDW_per_hr"/>
	</listOfParameters>
</kineticLaw>
</reaction>
<reaction id="rxn03147" name="1-(5-Phosphoribosyl)-5-amino-4-carboxyimidazole:L-aspartate ligase" reversible="false">
<notes>
<html:p>GENE_ASSOCIATION:peg.1465</html:p>
<html:p>PROTEIN_ASSOCIATION:purC</html:p>
<html:p>SUBSYSTEM: De_Novo_Purine_Biosynthesis</html:p>
<html:p>PROTEIN_CLASS: 6.3.2.6</html:p>
</notes>
<listOfReactants>
<speciesReference species="cpd00002_c" stoichiometry="1"/>
<speciesReference species="cpd00041_c" stoichiometry="1"/>
<speciesReference species="cpd02893_c" stoichiometry="1"/>
</listOfReactants>
<listOfProducts>
<speciesReference species="cpd00008_c" stoichiometry="1"/>
<speciesReference species="cpd00009_c" stoichiometry="1"/>
<speciesReference species="cpd00067_c" stoichiometry="2"/>
<speciesReference species="cpd02921_c" stoichiometry="1"/>
</listOfProducts>
<kineticLaw>
	<math xmlns="http://www.w3.org/1998/Math/MathML">
			<ci> FLUX_VALUE </ci>
	</math>
	<listOfParameters>
		<parameter id="LOWER_BOUND" value="0" units="mmol_per_gDW_per_hr"/>
		<parameter id="UPPER_BOUND" value="10000" units="mmol_per_gDW_per_hr"/>
		<parameter id="OBJECTIVE_COEFFICIENT" value="0.0"/>
		<parameter id="FLUX_VALUE" value="0.0" units="mmol_per_gDW_per_hr"/>
	</listOfParameters>
</kineticLaw>
</reaction>
<reaction id="rxn03136" name="1-(5'-Phosphoribosyl)-5-amino-4-(N-succinocarboxamide)-imidazole" reversible="true">
<notes>
<html:p>GENE_ASSOCIATION:peg.431</html:p>
<html:p>PROTEIN_ASSOCIATION:purB</html:p>
<html:p>SUBSYSTEM: De_Novo_Purine_Biosynthesis</html:p>
<html:p>PROTEIN_CLASS: 4.3.2.2</html:p>
</notes>
<listOfReactants>
<speciesReference species="cpd02921_c" stoichiometry="1"/>
</listOfReactants>
<listOfProducts>
<speciesReference species="cpd00106_c" stoichiometry="1"/>
<speciesReference species="cpd02851_c" stoichiometry="1"/>
</listOfProducts>
<kineticLaw>
	<math xmlns="http://www.w3.org/1998/Math/MathML">
			<ci> FLUX_VALUE </ci>
	</math>
	<listOfParameters>
		<parameter id="LOWER_BOUND" value="-10000" units="mmol_per_gDW_per_hr"/>
		<parameter id="UPPER_BOUND" value="10000" units="mmol_per_gDW_per_hr"/>
		<parameter id="OBJECTIVE_COEFFICIENT" value="0.0"/>
		<parameter id="FLUX_VALUE" value="0.0" units="mmol_per_gDW_per_hr"/>
	</listOfParameters>
</kineticLaw>
</reaction>
<reaction id="rxn03137" name="10-Formyltetrahydrofolate:5'-phosphoribosyl-5-amino-4-" reversible="true">
<notes>
<html:p>GENE_ASSOCIATION:peg.1359</html:p>
<html:p>PROTEIN_ASSOCIATION:purH</html:p>
<html:p>SUBSYSTEM: De_Novo_Purine_Biosynthesis</html:p>
<html:p>PROTEIN_CLASS: 2.1.2.3</html:p>
</notes>
<listOfReactants>
<speciesReference species="cpd00201_c" stoichiometry="1"/>
<speciesReference species="cpd02851_c" stoichiometry="1"/>
</listOfReactants>
<listOfProducts>
<speciesReference species="cpd00087_c" stoichiometry="1"/>
<speciesReference species="cpd02884_c" stoichiometry="1"/>
</listOfProducts>
<kineticLaw>
	<math xmlns="http://www.w3.org/1998/Math/MathML">
			<ci> FLUX_VALUE </ci>
	</math>
	<listOfParameters>
		<parameter id="LOWER_BOUND" value="-10000" units="mmol_per_gDW_per_hr"/>
		<parameter id="UPPER_BOUND" value="10000" units="mmol_per_gDW_per_hr"/>
		<parameter id="OBJECTIVE_COEFFICIENT" value="0.0"/>
		<parameter id="FLUX_VALUE" value="0.0" units="mmol_per_gDW_per_hr"/>
	</listOfParameters>
</kineticLaw>
</reaction>
<reaction id="rxn00832" name="IMP 1,2-hydrolase (cyclizing)" reversible="true">
<notes>
<html:p>GENE_ASSOCIATION:peg.1359</html:p>
<html:p>PROTEIN_ASSOCIATION:purH</html:p>
<html:p>SUBSYSTEM: De_Novo_Purine_Biosynthesis</html:p>
<html:p>PROTEIN_CLASS: 3.5.4.10</html:p>
</notes>
<listOfReactants>
<speciesReference species="cpd00001_c" stoichiometry="1"/>
<speciesReference species="cpd00114_c" stoichiometry="1"/>
</listOfReactants>
<listOfProducts>
<speciesReference species="cpd02884_c" stoichiometry="1"/>
</listOfProducts>
<kineticLaw>
	<math xmlns="http://www.w3.org/1998/Math/MathML">
			<ci> FLUX_VALUE </ci>
	</math>
	<listOfParameters>
		<parameter id="LOWER_BOUND" value="-10000" units="mmol_per_gDW_per_hr"/>
		<parameter id="UPPER_BOUND" value="10000" units="mmol_per_gDW_per_hr"/>
		<parameter id="OBJECTIVE_COEFFICIENT" value="0.0"/>
		<parameter id="FLUX_VALUE" value="0.0" units="mmol_per_gDW_per_hr"/>
	</listOfParameters>
</kineticLaw>
</reaction>
%%IMP to AMP
<reaction id="rxn00838" name="IMP:L-aspartate ligase (GDP-forming)" reversible="false">
<notes>
<html:p>GENE_ASSOCIATION:peg.900</html:p>
<html:p>PROTEIN_ASSOCIATION:purA</html:p>
<html:p>SUBSYSTEM: Purine_conversions</html:p>
<html:p>PROTEIN_CLASS: 6.3.4.4</html:p>
</notes>
<listOfReactants>
<speciesReference species="cpd00038_c" stoichiometry="1"/>
<speciesReference species="cpd00041_c" stoichiometry="1"/>
<speciesReference species="cpd00114_c" stoichiometry="1"/>
</listOfReactants>
<listOfProducts>
<speciesReference species="cpd00009_c" stoichiometry="1"/>
<speciesReference species="cpd00031_c" stoichiometry="1"/>
<speciesReference species="cpd00067_c" stoichiometry="2"/>
<speciesReference species="cpd02375_c" stoichiometry="1"/>
</listOfProducts>
<kineticLaw>
	<math xmlns="http://www.w3.org/1998/Math/MathML">
			<ci> FLUX_VALUE </ci>
	</math>
	<listOfParameters>
		<parameter id="LOWER_BOUND" value="0" units="mmol_per_gDW_per_hr"/>
		<parameter id="UPPER_BOUND" value="10000" units="mmol_per_gDW_per_hr"/>
		<parameter id="OBJECTIVE_COEFFICIENT" value="0.0"/>
		<parameter id="FLUX_VALUE" value="0.0" units="mmol_per_gDW_per_hr"/>
	</listOfParameters>
</kineticLaw>
</reaction>
<reaction id="rxn00800" name="N6-(1,2-Dicarboxyethyl)AMP AMP-lyase" reversible="true">
<notes>
<html:p>GENE_ASSOCIATION:peg.431</html:p>
<html:p>PROTEIN_ASSOCIATION:purB</html:p>
<html:p>SUBSYSTEM: Purine_conversions</html:p>
<html:p>PROTEIN_CLASS: 4.3.2.2</html:p>
</notes>
<listOfReactants>
<speciesReference species="cpd02375_c" stoichiometry="1"/>
</listOfReactants>
<listOfProducts>
<speciesReference species="cpd00018_c" stoichiometry="1"/>
<speciesReference species="cpd00106_c" stoichiometry="1"/>
</listOfProducts>
<kineticLaw>
	<math xmlns="http://www.w3.org/1998/Math/MathML">
			<ci> FLUX_VALUE </ci>
	</math>
	<listOfParameters>
		<parameter id="LOWER_BOUND" value="-10000" units="mmol_per_gDW_per_hr"/>
		<parameter id="UPPER_BOUND" value="10000" units="mmol_per_gDW_per_hr"/>
		<parameter id="OBJECTIVE_COEFFICIENT" value="0.0"/>
		<parameter id="FLUX_VALUE" value="0.0" units="mmol_per_gDW_per_hr"/>
	</listOfParameters>
</kineticLaw>
</reaction>
%%IMP to GMP
<reaction id="rxn00834" name="IMP:NAD+ oxidoreductase" reversible="true">
<notes>
<html:p>GENE_ASSOCIATION:peg.1404</html:p>
<html:p>PROTEIN_ASSOCIATION:guaB</html:p>
<html:p>SUBSYSTEM: Purine_conversions</html:p>
<html:p>PROTEIN_CLASS: 1.1.1.205</html:p>
</notes>
<listOfReactants>
<speciesReference species="cpd00001_c" stoichiometry="1"/>
<speciesReference species="cpd00003_c" stoichiometry="1"/>
<speciesReference species="cpd00114_c" stoichiometry="1"/>
</listOfReactants>
<listOfProducts>
<speciesReference species="cpd00004_c" stoichiometry="1"/>
<speciesReference species="cpd00067_c" stoichiometry="1"/>
<speciesReference species="cpd00497_c" stoichiometry="1"/>
</listOfProducts>
<kineticLaw>
	<math xmlns="http://www.w3.org/1998/Math/MathML">
			<ci> FLUX_VALUE </ci>
	</math>
	<listOfParameters>
		<parameter id="LOWER_BOUND" value="-10000" units="mmol_per_gDW_per_hr"/>
		<parameter id="UPPER_BOUND" value="10000" units="mmol_per_gDW_per_hr"/>
		<parameter id="OBJECTIVE_COEFFICIENT" value="0.0"/>
		<parameter id="FLUX_VALUE" value="0.0" units="mmol_per_gDW_per_hr"/>
	</listOfParameters>
</kineticLaw>
</reaction>
<reaction id="rxn00917" name="Xanthosine-5'-phosphate:L-glutamine amido-ligase (AMP-forming)" reversible="false">
<notes>
<html:p>GENE_ASSOCIATION:peg.176</html:p>
<html:p>PROTEIN_ASSOCIATION:guaA</html:p>
<html:p>SUBSYSTEM: Purine_conversions</html:p>
<html:p>PROTEIN_CLASS: 6.3.5.2</html:p>
</notes>
<listOfReactants>
<speciesReference species="cpd00001_c" stoichiometry="1"/>
<speciesReference species="cpd00002_c" stoichiometry="1"/>
<speciesReference species="cpd00053_c" stoichiometry="1"/>
<speciesReference species="cpd00497_c" stoichiometry="1"/>
</listOfReactants>
<listOfProducts>
<speciesReference species="cpd00012_c" stoichiometry="1"/>
<speciesReference species="cpd00018_c" stoichiometry="1"/>
<speciesReference species="cpd00023_c" stoichiometry="1"/>
<speciesReference species="cpd00067_c" stoichiometry="1"/>
<speciesReference species="cpd00126_c" stoichiometry="1"/>
</listOfProducts>
<kineticLaw>
	<math xmlns="http://www.w3.org/1998/Math/MathML">
			<ci> FLUX_VALUE </ci>
	</math>
	<listOfParameters>
		<parameter id="LOWER_BOUND" value="0" units="mmol_per_gDW_per_hr"/>
		<parameter id="UPPER_BOUND" value="10000" units="mmol_per_gDW_per_hr"/>
		<parameter id="OBJECTIVE_COEFFICIENT" value="0.0"/>
		<parameter id="FLUX_VALUE" value="0.0" units="mmol_per_gDW_per_hr"/>
	</listOfParameters>
</kineticLaw>
</reaction>
%%Pyrimidine biosynthesis, first to UMP
<reaction id="rxn00414" name="Carbon-dioxide:L-glutamine amido-ligase (ADP-forming," reversible="false">
<notes>
<html:p>GENE_ASSOCIATION:( ( peg.1453  and  peg.302 )  or  ( peg.302  and  peg.812 ) )</html:p>
<html:p>PROTEIN_ASSOCIATION:peg.1453+carA</html:p>
<html:p>SUBSYSTEM: NONE</html:p>
<html:p>PROTEIN_CLASS: 6.3.5.5</html:p>
</notes>
<listOfReactants>
<speciesReference species="cpd00001_c" stoichiometry="1"/>
<speciesReference species="cpd00002_c" stoichiometry="2"/>
<speciesReference species="cpd00053_c" stoichiometry="1"/>
<speciesReference species="cpd00242_c" stoichiometry="1"/>
</listOfReactants>
<listOfProducts>
<speciesReference species="cpd00008_c" stoichiometry="2"/>
<speciesReference species="cpd00009_c" stoichiometry="1"/>
<speciesReference species="cpd00023_c" stoichiometry="1"/>
<speciesReference species="cpd00067_c" stoichiometry="1"/>
<speciesReference species="cpd00146_c" stoichiometry="1"/>
</listOfProducts>
<kineticLaw>
	<math xmlns="http://www.w3.org/1998/Math/MathML">
			<ci> FLUX_VALUE </ci>
	</math>
	<listOfParameters>
		<parameter id="LOWER_BOUND" value="0" units="mmol_per_gDW_per_hr"/>
		<parameter id="UPPER_BOUND" value="10000" units="mmol_per_gDW_per_hr"/>
		<parameter id="OBJECTIVE_COEFFICIENT" value="0.0"/>
		<parameter id="FLUX_VALUE" value="0.0" units="mmol_per_gDW_per_hr"/>
	</listOfParameters>
</kineticLaw>
</reaction>
<reaction id="rxn01018" name="Carbamoyl-phosphate:L-aspartate carbamoyltransferase" reversible="false">
<notes>
<html:p>GENE_ASSOCIATION:peg.301</html:p>
<html:p>PROTEIN_ASSOCIATION:pyrB</html:p>
<html:p>SUBSYSTEM: NONE</html:p>
<html:p>PROTEIN_CLASS: 2.1.3.2</html:p>
</notes>
<listOfReactants>
<speciesReference species="cpd00041_c" stoichiometry="1"/>
<speciesReference species="cpd00146_c" stoichiometry="1"/>
</listOfReactants>
<listOfProducts>
<speciesReference species="cpd00009_c" stoichiometry="1"/>
<speciesReference species="cpd00067_c" stoichiometry="2"/>
<speciesReference species="cpd00343_c" stoichiometry="1"/>
</listOfProducts>
<kineticLaw>
	<math xmlns="http://www.w3.org/1998/Math/MathML">
			<ci> FLUX_VALUE </ci>
	</math>
	<listOfParameters>
		<parameter id="LOWER_BOUND" value="0" units="mmol_per_gDW_per_hr"/>
		<parameter id="UPPER_BOUND" value="10000" units="mmol_per_gDW_per_hr"/>
		<parameter id="OBJECTIVE_COEFFICIENT" value="0.0"/>
		<parameter id="FLUX_VALUE" value="0.0" units="mmol_per_gDW_per_hr"/>
	</listOfParameters>
</kineticLaw>
</reaction>
<reaction id="rxn01465" name="(S)-Dihydroorotate amidohydrolase" reversible="true">
<notes>
<html:p>GENE_ASSOCIATION:peg.566</html:p>
<html:p>PROTEIN_ASSOCIATION:pyrC</html:p>
<html:p>SUBSYSTEM: NONE</html:p>
<html:p>PROTEIN_CLASS: 3.5.2.3</html:p>
</notes>
<listOfReactants>
<speciesReference species="cpd00001_c" stoichiometry="1"/>
<speciesReference species="cpd00282_c" stoichiometry="1"/>
</listOfReactants>
<listOfProducts>
<speciesReference species="cpd00067_c" stoichiometry="1"/>
<speciesReference species="cpd00343_c" stoichiometry="1"/>
</listOfProducts>
<kineticLaw>
	<math xmlns="http://www.w3.org/1998/Math/MathML">
			<ci> FLUX_VALUE </ci>
	</math>
	<listOfParameters>
		<parameter id="LOWER_BOUND" value="-10000" units="mmol_per_gDW_per_hr"/>
		<parameter id="UPPER_BOUND" value="10000" units="mmol_per_gDW_per_hr"/>
		<parameter id="OBJECTIVE_COEFFICIENT" value="0.0"/>
		<parameter id="FLUX_VALUE" value="0.0" units="mmol_per_gDW_per_hr"/>
	</listOfParameters>
</kineticLaw>
</reaction>
<reaction id="rxn16025" name="dihydoorotic acid dehydrogenase (demethylmenaquinone)" reversible="false">
<notes>
<html:p>GENE_ASSOCIATION:( peg.36  and  peg.908 )</html:p>
<html:p>PROTEIN_ASSOCIATION:pyrD+pyrDB</html:p>
<html:p>SUBSYSTEM: NONE</html:p>
<html:p>PROTEIN_CLASS: 1.3.3.1</html:p>
</notes>
<listOfReactants>
<speciesReference species="cpd00282_c" stoichiometry="1"/>
<speciesReference species="cpd11425_c" stoichiometry="1"/>
</listOfReactants>
<listOfProducts>
<speciesReference species="cpd00247_c" stoichiometry="1"/>
<speciesReference species="cpd19000_c" stoichiometry="1"/>
</listOfProducts>
<kineticLaw>
	<math xmlns="http://www.w3.org/1998/Math/MathML">
			<ci> FLUX_VALUE </ci>
	</math>
	<listOfParameters>
		<parameter id="LOWER_BOUND" value="0" units="mmol_per_gDW_per_hr"/>
		<parameter id="UPPER_BOUND" value="10000" units="mmol_per_gDW_per_hr"/>
		<parameter id="OBJECTIVE_COEFFICIENT" value="0.0"/>
		<parameter id="FLUX_VALUE" value="0.0" units="mmol_per_gDW_per_hr"/>
	</listOfParameters>
</kineticLaw>
</reaction>
<reaction id="rxn16026" name="dihydroorotic acid (menaquinone)" reversible="false">
<notes>
<html:p>GENE_ASSOCIATION:( peg.36  and  peg.908 )</html:p>
<html:p>PROTEIN_ASSOCIATION:pyrD+pyrDB</html:p>
<html:p>SUBSYSTEM: NONE</html:p>
<html:p>PROTEIN_CLASS: 1.3.3.1</html:p>
</notes>
<listOfReactants>
<speciesReference species="cpd00282_c" stoichiometry="1"/>
<speciesReference species="cpd11606_c" stoichiometry="1"/>
</listOfReactants>
<listOfProducts>
<speciesReference species="cpd00247_c" stoichiometry="1"/>
<speciesReference species="cpd11451_c" stoichiometry="1"/>
</listOfProducts>
<kineticLaw>
	<math xmlns="http://www.w3.org/1998/Math/MathML">
			<ci> FLUX_VALUE </ci>
	</math>
	<listOfParameters>
		<parameter id="LOWER_BOUND" value="0" units="mmol_per_gDW_per_hr"/>
		<parameter id="UPPER_BOUND" value="10000" units="mmol_per_gDW_per_hr"/>
		<parameter id="OBJECTIVE_COEFFICIENT" value="0.0"/>
		<parameter id="FLUX_VALUE" value="0.0" units="mmol_per_gDW_per_hr"/>
	</listOfParameters>
</kineticLaw>
</reaction>
<reaction id="rxn01360" name="(S)-Dihydroorotate:oxygen oxidoreductase" reversible="false">
<notes>
<html:p>GENE_ASSOCIATION:( peg.36  and  peg.908 )</html:p>
<html:p>PROTEIN_ASSOCIATION:pyrD+pyrDB</html:p>
<html:p>SUBSYSTEM: NONE</html:p>
<html:p>PROTEIN_CLASS: 1.3.3.1</html:p>
</notes>
<listOfReactants>
<speciesReference species="cpd00007_c" stoichiometry="1"/>
<speciesReference species="cpd00282_c" stoichiometry="1"/>
</listOfReactants>
<listOfProducts>
<speciesReference species="cpd00025_c" stoichiometry="1"/>
<speciesReference species="cpd00247_c" stoichiometry="1"/>
</listOfProducts>
<kineticLaw>
	<math xmlns="http://www.w3.org/1998/Math/MathML">
			<ci> FLUX_VALUE </ci>
	</math>
	<listOfParameters>
		<parameter id="LOWER_BOUND" value="0" units="mmol_per_gDW_per_hr"/>
		<parameter id="UPPER_BOUND" value="10000" units="mmol_per_gDW_per_hr"/>
		<parameter id="OBJECTIVE_COEFFICIENT" value="0.0"/>
		<parameter id="FLUX_VALUE" value="0.0" units="mmol_per_gDW_per_hr"/>
	</listOfParameters>
</kineticLaw>
</reaction>
<reaction id="rxn01362" name="Orotidine-5'-phosphate:pyrophosphate phosphoribosyltransferase" reversible="false">
<notes>
<html:p>GENE_ASSOCIATION:peg.1325</html:p>
<html:p>PROTEIN_ASSOCIATION:umpS</html:p>
<html:p>SUBSYSTEM: NONE</html:p>
<html:p>PROTEIN_CLASS: 2.4.2.10</html:p>
</notes>
<listOfReactants>
<speciesReference species="cpd00103_c" stoichiometry="1"/>
<speciesReference species="cpd00247_c" stoichiometry="1"/>
</listOfReactants>
<listOfProducts>
<speciesReference species="cpd00012_c" stoichiometry="1"/>
<speciesReference species="cpd00810_c" stoichiometry="1"/>
</listOfProducts>
<kineticLaw>
	<math xmlns="http://www.w3.org/1998/Math/MathML">
			<ci> FLUX_VALUE </ci>
	</math>
	<listOfParameters>
		<parameter id="LOWER_BOUND" value="0" units="mmol_per_gDW_per_hr"/>
		<parameter id="UPPER_BOUND" value="10000" units="mmol_per_gDW_per_hr"/>
		<parameter id="OBJECTIVE_COEFFICIENT" value="0.0"/>
		<parameter id="FLUX_VALUE" value="0.0" units="mmol_per_gDW_per_hr"/>
	</listOfParameters>
</kineticLaw>
</reaction>
<reaction id="rxn00710" name="Orotidine-5'-phosphate carboxy-lyase" reversible="false">
<notes>
<html:p>GENE_ASSOCIATION:peg.1100</html:p>
<html:p>PROTEIN_ASSOCIATION:pyrF</html:p>
<html:p>SUBSYSTEM: NONE</html:p>
<html:p>PROTEIN_CLASS: 4.1.1.23</html:p>
</notes>
<listOfReactants>
<speciesReference species="cpd00067_c" stoichiometry="1"/>
<speciesReference species="cpd00810_c" stoichiometry="1"/>
</listOfReactants>
<listOfProducts>
<speciesReference species="cpd00011_c" stoichiometry="1"/>
<speciesReference species="cpd00091_c" stoichiometry="1"/>
</listOfProducts>
<kineticLaw>
	<math xmlns="http://www.w3.org/1998/Math/MathML">
			<ci> FLUX_VALUE </ci>
	</math>
	<listOfParameters>
		<parameter id="LOWER_BOUND" value="0" units="mmol_per_gDW_per_hr"/>
		<parameter id="UPPER_BOUND" value="10000" units="mmol_per_gDW_per_hr"/>
		<parameter id="OBJECTIVE_COEFFICIENT" value="0.0"/>
		<parameter id="FLUX_VALUE" value="0.0" units="mmol_per_gDW_per_hr"/>
	</listOfParameters>
</kineticLaw>
</reaction>
%%From UMP to CTP via UTP
<reaction id="rxn00119" name="ATP:nucleoside-phosphate phosphotransferase" reversible="true">
<notes>
<html:p>GENE_ASSOCIATION:peg.504</html:p>
<html:p>PROTEIN_ASSOCIATION:pyrH</html:p>
<html:p>SUBSYSTEM: NONE</html:p>
<html:p>PROTEIN_CLASS: 2.7.4.4</html:p>
</notes>
<listOfReactants>
<speciesReference species="cpd00002_c" stoichiometry="1"/>
<speciesReference species="cpd00091_c" stoichiometry="1"/>
</listOfReactants>
<listOfProducts>
<speciesReference species="cpd00008_c" stoichiometry="1"/>
<speciesReference species="cpd00014_c" stoichiometry="1"/>
</listOfProducts>
<kineticLaw>
	<math xmlns="http://www.w3.org/1998/Math/MathML">
			<ci> FLUX_VALUE </ci>
	</math>
	<listOfParameters>
		<parameter id="LOWER_BOUND" value="-10000" units="mmol_per_gDW_per_hr"/>
		<parameter id="UPPER_BOUND" value="10000" units="mmol_per_gDW_per_hr"/>
		<parameter id="OBJECTIVE_COEFFICIENT" value="0.0"/>
		<parameter id="FLUX_VALUE" value="0.0" units="mmol_per_gDW_per_hr"/>
	</listOfParameters>
</kineticLaw>
</reaction>
<reaction id="rxn00117" name="ATP:nucleoside-diphosphate phosphatransferase" reversible="true">
<notes>
<html:p>GENE_ASSOCIATION:peg.1108</html:p>
<html:p>PROTEIN_ASSOCIATION:ndk</html:p>
<html:p>SUBSYSTEM: pyrimidine_conversions</html:p>
<html:p>PROTEIN_CLASS: 2.7.4.6</html:p>
</notes>
<listOfReactants>
<speciesReference species="cpd00002_c" stoichiometry="1"/>
<speciesReference species="cpd00014_c" stoichiometry="1"/>
</listOfReactants>
<listOfProducts>
<speciesReference species="cpd00008_c" stoichiometry="1"/>
<speciesReference species="cpd00062_c" stoichiometry="1"/>
</listOfProducts>
<kineticLaw>
	<math xmlns="http://www.w3.org/1998/Math/MathML">
			<ci> FLUX_VALUE </ci>
	</math>
	<listOfParameters>
		<parameter id="LOWER_BOUND" value="-10000" units="mmol_per_gDW_per_hr"/>
		<parameter id="UPPER_BOUND" value="10000" units="mmol_per_gDW_per_hr"/>
		<parameter id="OBJECTIVE_COEFFICIENT" value="0.0"/>
		<parameter id="FLUX_VALUE" value="0.0" units="mmol_per_gDW_per_hr"/>
	</listOfParameters>
</kineticLaw>
</reaction>
<reaction id="rxn00412" name="UTP:ammonia ligase(ADP-forming)" reversible="false">
<notes>
<html:p>GENE_ASSOCIATION:peg.932</html:p>
<html:p>PROTEIN_ASSOCIATION:pyrG</html:p>
<html:p>SUBSYSTEM: pyrimidine_conversions</html:p>
<html:p>PROTEIN_CLASS: 6.3.4.2</html:p>
</notes>
<listOfReactants>
<speciesReference species="cpd00001_c" stoichiometry="1"/>
<speciesReference species="cpd00002_c" stoichiometry="1"/>
<speciesReference species="cpd00053_c" stoichiometry="1"/>
<speciesReference species="cpd00062_c" stoichiometry="1"/>
</listOfReactants>
<listOfProducts>
<speciesReference species="cpd00008_c" stoichiometry="1"/>
<speciesReference species="cpd00009_c" stoichiometry="1"/>
<speciesReference species="cpd00023_c" stoichiometry="1"/>
<speciesReference species="cpd00052_c" stoichiometry="1"/>
<speciesReference species="cpd00067_c" stoichiometry="2"/>
</listOfProducts>
<kineticLaw>
	<math xmlns="http://www.w3.org/1998/Math/MathML">
			<ci> FLUX_VALUE </ci>
	</math>
	<listOfParameters>
		<parameter id="LOWER_BOUND" value="0" units="mmol_per_gDW_per_hr"/>
		<parameter id="UPPER_BOUND" value="10000" units="mmol_per_gDW_per_hr"/>
		<parameter id="OBJECTIVE_COEFFICIENT" value="0.0"/>
		<parameter id="FLUX_VALUE" value="0.0" units="mmol_per_gDW_per_hr"/>
	</listOfParameters>
</kineticLaw>
</reaction>
<reaction id="rxn00410" name="UTP:ammonia ligase(ADP-forming)" reversible="true">
<notes>
<html:p>GENE_ASSOCIATION:peg.932</html:p>
<html:p>PROTEIN_ASSOCIATION:pyrG</html:p>
<html:p>SUBSYSTEM: pyrimidine_conversions</html:p>
<html:p>PROTEIN_CLASS: 6.3.4.2</html:p>
</notes>
<listOfReactants>
<speciesReference species="cpd00002_c" stoichiometry="1"/>
<speciesReference species="cpd00013_c" stoichiometry="1"/>
<speciesReference species="cpd00062_c" stoichiometry="1"/>
</listOfReactants>
<listOfProducts>
<speciesReference species="cpd00008_c" stoichiometry="1"/>
<speciesReference species="cpd00009_c" stoichiometry="1"/>
<speciesReference species="cpd00052_c" stoichiometry="1"/>
<speciesReference species="cpd00067_c" stoichiometry="2"/>
</listOfProducts>
<kineticLaw>
	<math xmlns="http://www.w3.org/1998/Math/MathML">
			<ci> FLUX_VALUE </ci>
	</math>
	<listOfParameters>
		<parameter id="LOWER_BOUND" value="-10000" units="mmol_per_gDW_per_hr"/>
		<parameter id="UPPER_BOUND" value="10000" units="mmol_per_gDW_per_hr"/>
		<parameter id="OBJECTIVE_COEFFICIENT" value="0.0"/>
		<parameter id="FLUX_VALUE" value="0.0" units="mmol_per_gDW_per_hr"/>
	</listOfParameters>
</kineticLaw>
</reaction>
%%Deoxynucleotides (dTMP from dUMP)
<reaction id="rxn06076" name="2'-Deoxycytidine diphosphate:oxidized-thioredoxin 2'-oxidoreductase" reversible="false">
<notes>
<html:p>GENE_ASSOCIATION:( ( peg.1055 )  or  ( peg.77 ) )</html:p>
<html:p>PROTEIN_ASSOCIATION:nrdF</html:p>
<html:p>SUBSYSTEM: NONE</html:p>
<html:p>PROTEIN_CLASS: 1.17.4.1</html:p>
</notes>
<listOfReactants>
<speciesReference species="cpd00096_c" stoichiometry="1"/>
<speciesReference species="cpd11421_c" stoichiometry="1"/>
</listOfReactants>
<listOfProducts>
<speciesReference species="cpd00001_c" stoichiometry="1"/>
<speciesReference species="cpd00533_c" stoichiometry="1"/>
<speciesReference species="cpd11420_c" stoichiometry="1"/>
</listOfProducts>
<kineticLaw>
	<math xmlns="http://www.w3.org/1998/Math/MathML">
			<ci> FLUX_VALUE </ci>
	</math>
	<listOfParameters>
		<parameter id="LOWER_BOUND" value="0" units="mmol_per_gDW_per_hr"/>
		<parameter id="UPPER_BOUND" value="10000" units="mmol_per_gDW_per_hr"/>
		<parameter id="OBJECTIVE_COEFFICIENT" value="0.0"/>
		<parameter id="FLUX_VALUE" value="0.0" units="mmol_per_gDW_per_hr"/>
	</listOfParameters>
</kineticLaw>
</reaction>
<reaction id="rxn05231" name="Ribonucleotide reductase: ADP" reversible="false">
<notes>
<html:p>GENE_ASSOCIATION:( ( peg.1055 )  or  ( peg.77 ) )</html:p>
<html:p>PROTEIN_ASSOCIATION:nrdF</html:p>
<html:p>SUBSYSTEM: NONE</html:p>
<html:p>PROTEIN_CLASS: 1.17.4.1</html:p>
</notes>
<listOfReactants>
<speciesReference species="cpd00008_c" stoichiometry="1"/>
<speciesReference species="cpd11421_c" stoichiometry="1"/>
</listOfReactants>
<listOfProducts>
<speciesReference species="cpd00001_c" stoichiometry="1"/>
<speciesReference species="cpd00177_c" stoichiometry="1"/>
<speciesReference species="cpd11420_c" stoichiometry="1"/>
</listOfProducts>
<kineticLaw>
	<math xmlns="http://www.w3.org/1998/Math/MathML">
			<ci> FLUX_VALUE </ci>
	</math>
	<listOfParameters>
		<parameter id="LOWER_BOUND" value="0" units="mmol_per_gDW_per_hr"/>
		<parameter id="UPPER_BOUND" value="10000" units="mmol_per_gDW_per_hr"/>
		<parameter id="OBJECTIVE_COEFFICIENT" value="0.0"/>
		<parameter id="FLUX_VALUE" value="0.0" units="mmol_per_gDW_per_hr"/>
	</listOfParameters>
</kineticLaw>
</reaction>
<reaction id="rxn06075" name="2'-Deoxyuridine 5'-diphosphate:oxidized-thioredoxin" reversible="false">
<notes>
<html:p>GENE_ASSOCIATION:( ( peg.1055 )  or  ( peg.77 ) )</html:p>
<html:p>PROTEIN_ASSOCIATION:nrdF</html:p>
<html:p>SUBSYSTEM: NONE</html:p>
<html:p>PROTEIN_CLASS: 1.17.4.1</html:p>
</notes>
<listOfReactants>
<speciesReference species="cpd00014_c" stoichiometry="1"/>
<speciesReference species="cpd11421_c" stoichiometry="1"/>
</listOfReactants>
<listOfProducts>
<speciesReference species="cpd00001_c" stoichiometry="1"/>
<speciesReference species="cpd00978_c" stoichiometry="1"/>
<speciesReference species="cpd11420_c" stoichiometry="1"/>
</listOfProducts>
<kineticLaw>
	<math xmlns="http://www.w3.org/1998/Math/MathML">
			<ci> FLUX_VALUE </ci>
	</math>
	<listOfParameters>
		<parameter id="LOWER_BOUND" value="0" units="mmol_per_gDW_per_hr"/>
		<parameter id="UPPER_BOUND" value="10000" units="mmol_per_gDW_per_hr"/>
		<parameter id="OBJECTIVE_COEFFICIENT" value="0.0"/>
		<parameter id="FLUX_VALUE" value="0.0" units="mmol_per_gDW_per_hr"/>
	</listOfParameters>
</kineticLaw>
</reaction>
<reaction id="rxn05233" name="Ribonucleotide reductase: GDP" reversible="false">
<notes>
<html:p>GENE_ASSOCIATION:( ( peg.1055 )  or  ( peg.77 ) )</html:p>
<html:p>PROTEIN_ASSOCIATION:nrdF</html:p>
<html:p>SUBSYSTEM: NONE</html:p>
<html:p>PROTEIN_CLASS: 1.17.4.1</html:p>
</notes>
<listOfReactants>
<speciesReference species="cpd00031_c" stoichiometry="1"/>
<speciesReference species="cpd11421_c" stoichiometry="1"/>
</listOfReactants>
<listOfProducts>
<speciesReference species="cpd00001_c" stoichiometry="1"/>
<speciesReference species="cpd00295_c" stoichiometry="1"/>
<speciesReference species="cpd11420_c" stoichiometry="1"/>
</listOfProducts>
<kineticLaw>
	<math xmlns="http://www.w3.org/1998/Math/MathML">
			<ci> FLUX_VALUE </ci>
	</math>
	<listOfParameters>
		<parameter id="LOWER_BOUND" value="0" units="mmol_per_gDW_per_hr"/>
		<parameter id="UPPER_BOUND" value="10000" units="mmol_per_gDW_per_hr"/>
		<parameter id="OBJECTIVE_COEFFICIENT" value="0.0"/>
		<parameter id="FLUX_VALUE" value="0.0" units="mmol_per_gDW_per_hr"/>
	</listOfParameters>
</kineticLaw>
</reaction>
<reaction id="rxn01517" name="ATP:dTMP phosphotransferase" reversible="true">
<notes>
<html:p>GENE_ASSOCIATION:peg.504</html:p>
<html:p>PROTEIN_ASSOCIATION:pyrH</html:p>
<html:p>SUBSYSTEM: NONE</html:p>
<html:p>PROTEIN_CLASS: 2.7.4.4</html:p>
</notes>
<listOfReactants>
<speciesReference species="cpd00002_c" stoichiometry="1"/>
<speciesReference species="cpd00299_c" stoichiometry="1"/>
</listOfReactants>
<listOfProducts>
<speciesReference species="cpd00008_c" stoichiometry="1"/>
<speciesReference species="cpd00978_c" stoichiometry="1"/>
</listOfProducts>
<kineticLaw>
	<math xmlns="http://www.w3.org/1998/Math/MathML">
			<ci> FLUX_VALUE </ci>
	</math>
	<listOfParameters>
		<parameter id="LOWER_BOUND" value="-10000" units="mmol_per_gDW_per_hr"/>
		<parameter id="UPPER_BOUND" value="10000" units="mmol_per_gDW_per_hr"/>
		<parameter id="OBJECTIVE_COEFFICIENT" value="0.0"/>
		<parameter id="FLUX_VALUE" value="0.0" units="mmol_per_gDW_per_hr"/>
	</listOfParameters>
</kineticLaw>
</reaction>
<reaction id="rxn04464" name="5,10-methylenetetrahydrofolate,FADH2:dUMP C-methyltransferase" reversible="true">
<notes>
<html:p>GENE_ASSOCIATION:( peg.458 )</html:p>
<html:p>SUBSYSTEM: NONE</html:p>
<html:p>PROTEIN_CLASS: 2.1.1.148</html:p>
</notes>
<listOfReactants>
<speciesReference species="cpd00125_c" stoichiometry="1"/>
<speciesReference species="cpd00299_c" stoichiometry="1"/>
<speciesReference species="cpd00982_c" stoichiometry="1"/>
</listOfReactants>
<listOfProducts>
<speciesReference species="cpd00015_c" stoichiometry="1"/>
<speciesReference species="cpd00087_c" stoichiometry="1"/>
<speciesReference species="cpd00298_c" stoichiometry="1"/>
</listOfProducts>
<kineticLaw>
	<math xmlns="http://www.w3.org/1998/Math/MathML">
			<ci> FLUX_VALUE </ci>
	</math>
	<listOfParameters>
		<parameter id="LOWER_BOUND" value="-10000" units="mmol_per_gDW_per_hr"/>
		<parameter id="UPPER_BOUND" value="10000" units="mmol_per_gDW_per_hr"/>
		<parameter id="OBJECTIVE_COEFFICIENT" value="0.0"/>
		<parameter id="FLUX_VALUE" value="0.0" units="mmol_per_gDW_per_hr"/>
	</listOfParameters>
</kineticLaw>
</reaction>
%%Purine substitution interconversions
%I sequence
<reaction id="rxn00836" name="IMP:pyrophosphate phosphoribosyltransferase" reversible="false">
<notes>
<html:p>GENE_ASSOCIATION:peg.396</html:p>
<html:p>PROTEIN_ASSOCIATION:hpt</html:p>
<html:p>SUBSYSTEM: Purine_conversions</html:p>
<html:p>PROTEIN_CLASS: 2.4.2.8</html:p>
</notes>
<listOfReactants>
<speciesReference species="cpd00103_c" stoichiometry="1"/>
<speciesReference species="cpd00226_c" stoichiometry="1"/>
</listOfReactants>
<listOfProducts>
<speciesReference species="cpd00012_c" stoichiometry="1"/>
<speciesReference species="cpd00114_c" stoichiometry="1"/>
</listOfProducts>
<kineticLaw>
	<math xmlns="http://www.w3.org/1998/Math/MathML">
			<ci> FLUX_VALUE </ci>
	</math>
	<listOfParameters>
		<parameter id="LOWER_BOUND" value="0" units="mmol_per_gDW_per_hr"/>
		<parameter id="UPPER_BOUND" value="10000" units="mmol_per_gDW_per_hr"/>
		<parameter id="OBJECTIVE_COEFFICIENT" value="0.0"/>
		<parameter id="FLUX_VALUE" value="0.0" units="mmol_per_gDW_per_hr"/>
	</listOfParameters>
</kineticLaw>
</reaction>
<reaction id="rxn00514" name="Inosine 5'-triphosphate pyrophosphohydrolase" reversible="false">
<notes>
<html:p>GENE_ASSOCIATION:peg.248</html:p>
<html:p>PROTEIN_ASSOCIATION:peg.248</html:p>
<html:p>SUBSYSTEM: Folate_Biosynthesis</html:p>
<html:p>PROTEIN_CLASS: 3.6.1.8</html:p>
</notes>
<listOfReactants>
<speciesReference species="cpd00001_c" stoichiometry="1"/>
<speciesReference species="cpd00068_c" stoichiometry="1"/>
</listOfReactants>
<listOfProducts>
<speciesReference species="cpd00012_c" stoichiometry="1"/>
<speciesReference species="cpd00114_c" stoichiometry="1"/>
</listOfProducts>
<kineticLaw>
	<math xmlns="http://www.w3.org/1998/Math/MathML">
			<ci> FLUX_VALUE </ci>
	</math>
	<listOfParameters>
		<parameter id="LOWER_BOUND" value="0" units="mmol_per_gDW_per_hr"/>
		<parameter id="UPPER_BOUND" value="10000" units="mmol_per_gDW_per_hr"/>
		<parameter id="OBJECTIVE_COEFFICIENT" value="0.0"/>
		<parameter id="FLUX_VALUE" value="0.0" units="mmol_per_gDW_per_hr"/>
	</listOfParameters>
</kineticLaw>
</reaction>
<reaction id="rxn00515" name="ATP:nucleoside-diphosphate phosphatransferase" reversible="true">
<notes>
<html:p>GENE_ASSOCIATION:peg.1108</html:p>
<html:p>PROTEIN_ASSOCIATION:ndk</html:p>
<html:p>SUBSYSTEM: pyrimidine_conversions</html:p>
<html:p>PROTEIN_CLASS: 2.7.4.6</html:p>
</notes>
<listOfReactants>
<speciesReference species="cpd00002_c" stoichiometry="1"/>
<speciesReference species="cpd00090_c" stoichiometry="1"/>
</listOfReactants>
<listOfProducts>
<speciesReference species="cpd00008_c" stoichiometry="1"/>
<speciesReference species="cpd00068_c" stoichiometry="1"/>
</listOfProducts>
<kineticLaw>
	<math xmlns="http://www.w3.org/1998/Math/MathML">
			<ci> FLUX_VALUE </ci>
	</math>
	<listOfParameters>
		<parameter id="LOWER_BOUND" value="-10000" units="mmol_per_gDW_per_hr"/>
		<parameter id="UPPER_BOUND" value="10000" units="mmol_per_gDW_per_hr"/>
		<parameter id="OBJECTIVE_COEFFICIENT" value="0.0"/>
		<parameter id="FLUX_VALUE" value="0.0" units="mmol_per_gDW_per_hr"/>
	</listOfParameters>
</kineticLaw>
</reaction>
<reaction id="rxn00707" name="ITP:cytidine 5'-phosphotransferase" reversible="true">
<notes>
<html:p>GENE_ASSOCIATION:peg.1491</html:p>
<html:p>PROTEIN_ASSOCIATION:cmk</html:p>
<html:p>SUBSYSTEM: NONE</html:p>
<html:p>PROTEIN_CLASS: 2.7.1.48</html:p>
</notes>
<listOfReactants>
<speciesReference species="cpd00068_c" stoichiometry="1"/>
<speciesReference species="cpd00367_c" stoichiometry="1"/>
</listOfReactants>
<listOfProducts>
<speciesReference species="cpd00046_c" stoichiometry="1"/>
<speciesReference species="cpd00090_c" stoichiometry="1"/>
</listOfProducts>
<kineticLaw>
	<math xmlns="http://www.w3.org/1998/Math/MathML">
			<ci> FLUX_VALUE </ci>
	</math>
	<listOfParameters>
		<parameter id="LOWER_BOUND" value="-10000" units="mmol_per_gDW_per_hr"/>
		<parameter id="UPPER_BOUND" value="10000" units="mmol_per_gDW_per_hr"/>
		<parameter id="OBJECTIVE_COEFFICIENT" value="0.0"/>
		<parameter id="FLUX_VALUE" value="0.0" units="mmol_per_gDW_per_hr"/>
	</listOfParameters>
</kineticLaw>
</reaction>
%X sequence
<reaction id="rxn01962" name="XTP pyrophosphohydrolase" reversible="false">
<notes>
<html:p>GENE_ASSOCIATION:peg.248</html:p>
<html:p>PROTEIN_ASSOCIATION:peg.248</html:p>
<html:p>SUBSYSTEM: Folate_Biosynthesis</html:p>
<html:p>PROTEIN_CLASS: 3.6.1.19</html:p>
</notes>
<listOfReactants>
<speciesReference species="cpd00001_c" stoichiometry="1"/>
<speciesReference species="cpd00530_c" stoichiometry="1"/>
</listOfReactants>
<listOfProducts>
<speciesReference species="cpd00012_c" stoichiometry="1"/>
<speciesReference species="cpd00497_c" stoichiometry="1"/>
</listOfProducts>
<kineticLaw>
	<math xmlns="http://www.w3.org/1998/Math/MathML">
			<ci> FLUX_VALUE </ci>
	</math>
	<listOfParameters>
		<parameter id="LOWER_BOUND" value="0" units="mmol_per_gDW_per_hr"/>
		<parameter id="UPPER_BOUND" value="10000" units="mmol_per_gDW_per_hr"/>
		<parameter id="OBJECTIVE_COEFFICIENT" value="0.0"/>
		<parameter id="FLUX_VALUE" value="0.0" units="mmol_per_gDW_per_hr"/>
	</listOfParameters>
</kineticLaw>
</reaction>
<reaction id="rxn01544" name="XMP:pyrophosphate phosphoribosyltransferase" reversible="false">
<notes>
<html:p>GENE_ASSOCIATION:peg.396</html:p>
<html:p>PROTEIN_ASSOCIATION:hpt</html:p>
<html:p>SUBSYSTEM: NONE</html:p>
<html:p>PROTEIN_CLASS: 2.4.2.8</html:p>
</notes>
<listOfReactants>
<speciesReference species="cpd00103_c" stoichiometry="1"/>
<speciesReference species="cpd00309_c" stoichiometry="1"/>
</listOfReactants>
<listOfProducts>
<speciesReference species="cpd00012_c" stoichiometry="1"/>
<speciesReference species="cpd00497_c" stoichiometry="1"/>
</listOfProducts>
<kineticLaw>
	<math xmlns="http://www.w3.org/1998/Math/MathML">
			<ci> FLUX_VALUE </ci>
	</math>
	<listOfParameters>
		<parameter id="LOWER_BOUND" value="0" units="mmol_per_gDW_per_hr"/>
		<parameter id="UPPER_BOUND" value="10000" units="mmol_per_gDW_per_hr"/>
		<parameter id="OBJECTIVE_COEFFICIENT" value="0.0"/>
		<parameter id="FLUX_VALUE" value="0.0" units="mmol_per_gDW_per_hr"/>
	</listOfParameters>
</kineticLaw>
</reaction>
%G sequence
<reaction id="rxn00301" name="Guanosine 5'-triphosphate pyrophosphohydrolase" reversible="false">
<notes>
<html:p>GENE_ASSOCIATION:peg.248</html:p>
<html:p>PROTEIN_ASSOCIATION:peg.248</html:p>
<html:p>SUBSYSTEM: Folate_Biosynthesis</html:p>
<html:p>PROTEIN_CLASS: 3.6.1.8</html:p>
</notes>
<listOfReactants>
<speciesReference species="cpd00001_c" stoichiometry="1"/>
<speciesReference species="cpd00038_c" stoichiometry="1"/>
</listOfReactants>
<listOfProducts>
<speciesReference species="cpd00012_c" stoichiometry="1"/>
<speciesReference species="cpd00126_c" stoichiometry="1"/>
</listOfProducts>
<kineticLaw>
	<math xmlns="http://www.w3.org/1998/Math/MathML">
			<ci> FLUX_VALUE </ci>
	</math>
	<listOfParameters>
		<parameter id="LOWER_BOUND" value="0" units="mmol_per_gDW_per_hr"/>
		<parameter id="UPPER_BOUND" value="10000" units="mmol_per_gDW_per_hr"/>
		<parameter id="OBJECTIVE_COEFFICIENT" value="0.0"/>
		<parameter id="FLUX_VALUE" value="0.0" units="mmol_per_gDW_per_hr"/>
	</listOfParameters>
</kineticLaw>
</reaction>
<reaction id="rxn00237" name="ATP:nucleoside-diphosphate phosphatransferase" reversible="true">
<notes>
<html:p>GENE_ASSOCIATION:peg.1108</html:p>
<html:p>PROTEIN_ASSOCIATION:ndk</html:p>
<html:p>SUBSYSTEM: Purine_conversions</html:p>
<html:p>PROTEIN_CLASS: 2.7.4.6</html:p>
</notes>
<listOfReactants>
<speciesReference species="cpd00002_c" stoichiometry="1"/>
<speciesReference species="cpd00031_c" stoichiometry="1"/>
</listOfReactants>
<listOfProducts>
<speciesReference species="cpd00008_c" stoichiometry="1"/>
<speciesReference species="cpd00038_c" stoichiometry="1"/>
</listOfProducts>
<kineticLaw>
	<math xmlns="http://www.w3.org/1998/Math/MathML">
			<ci> FLUX_VALUE </ci>
	</math>
	<listOfParameters>
		<parameter id="LOWER_BOUND" value="-10000" units="mmol_per_gDW_per_hr"/>
		<parameter id="UPPER_BOUND" value="10000" units="mmol_per_gDW_per_hr"/>
		<parameter id="OBJECTIVE_COEFFICIENT" value="0.0"/>
		<parameter id="FLUX_VALUE" value="0.0" units="mmol_per_gDW_per_hr"/>
	</listOfParameters>
</kineticLaw>
</reaction>
<reaction id="rxn00239" name="ATP:GMP phosphotransferase" reversible="true">
<notes>
<html:p>GENE_ASSOCIATION:peg.146</html:p>
<html:p>PROTEIN_ASSOCIATION:peg.146</html:p>
<html:p>SUBSYSTEM: MLST</html:p>
<html:p>PROTEIN_CLASS: 2.7.4.8</html:p>
</notes>
<listOfReactants>
<speciesReference species="cpd00002_c" stoichiometry="1"/>
<speciesReference species="cpd00126_c" stoichiometry="1"/>
</listOfReactants>
<listOfProducts>
<speciesReference species="cpd00008_c" stoichiometry="1"/>
<speciesReference species="cpd00031_c" stoichiometry="1"/>
</listOfProducts>
<kineticLaw>
	<math xmlns="http://www.w3.org/1998/Math/MathML">
			<ci> FLUX_VALUE </ci>
	</math>
	<listOfParameters>
		<parameter id="LOWER_BOUND" value="-10000" units="mmol_per_gDW_per_hr"/>
		<parameter id="UPPER_BOUND" value="10000" units="mmol_per_gDW_per_hr"/>
		<parameter id="OBJECTIVE_COEFFICIENT" value="0.0"/>
		<parameter id="FLUX_VALUE" value="0.0" units="mmol_per_gDW_per_hr"/>
	</listOfParameters>
</kineticLaw>
</reaction>
<reaction id="rxn00303" name="ATP:GTP 3'-pyrophosphotransferase" reversible="true">
<notes>
<html:p>GENE_ASSOCIATION:peg.588</html:p>
<html:p>PROTEIN_ASSOCIATION:spoT</html:p>
<html:p>SUBSYSTEM: NONE</html:p>
<html:p>PROTEIN_CLASS: 2.7.6.5</html:p>
</notes>
<listOfReactants>
<speciesReference species="cpd00002_c" stoichiometry="1"/>
<speciesReference species="cpd00038_c" stoichiometry="1"/>
</listOfReactants>
<listOfProducts>
<speciesReference species="cpd00018_c" stoichiometry="1"/>
<speciesReference species="cpd02740_c" stoichiometry="1"/>
</listOfProducts>
<kineticLaw>
	<math xmlns="http://www.w3.org/1998/Math/MathML">
			<ci> FLUX_VALUE </ci>
	</math>
	<listOfParameters>
		<parameter id="LOWER_BOUND" value="-10000" units="mmol_per_gDW_per_hr"/>
		<parameter id="UPPER_BOUND" value="10000" units="mmol_per_gDW_per_hr"/>
		<parameter id="OBJECTIVE_COEFFICIENT" value="0.0"/>
		<parameter id="FLUX_VALUE" value="0.0" units="mmol_per_gDW_per_hr"/>
	</listOfParameters>
</kineticLaw>
</reaction>
<reaction id="rxn02449" name="Guanosine 3'-diphosphate 5'-triphosphate 5'-phosphohydrolase" reversible="true">
<notes>
<html:p>GENE_ASSOCIATION: </html:p>
<html:p>PROTEIN_ASSOCIATION: </html:p>
<html:p>SUBSYSTEM: </html:p>
<html:p>PROTEIN_CLASS: 3.6.1.11 or 3.6.1.40</html:p>
</notes>
<listOfReactants>
<speciesReference species="cpd00009_c" stoichiometry="1"/>
<speciesReference species="cpd00067_c" stoichiometry="1"/>
<speciesReference species="cpd00905_c" stoichiometry="1"/>
</listOfReactants>
<listOfProducts>
<speciesReference species="cpd00001_c" stoichiometry="1"/>
<speciesReference species="cpd02740_c" stoichiometry="1"/>
</listOfProducts>
<kineticLaw>
	<math xmlns="http://www.w3.org/1998/Math/MathML">
			<ci> FLUX_VALUE </ci>
	</math>
	<listOfParameters>
		<parameter id="LOWER_BOUND" value="-10000" units="mmol_per_gDW_per_hr"/>
		<parameter id="UPPER_BOUND" value="10000" units="mmol_per_gDW_per_hr"/>
		<parameter id="OBJECTIVE_COEFFICIENT" value="0.0"/>
		<parameter id="FLUX_VALUE" value="0.0" units="mmol_per_gDW_per_hr"/>
	</listOfParameters>
</kineticLaw>
</reaction>
<reaction id="rxn00242" name="Guanosine-3',5'-bis(diphosphate) 3'-pyrophosphohydrolase" reversible="true">
<notes>
<html:p>GENE_ASSOCIATION: </html:p>
<html:p>PROTEIN_ASSOCIATION: </html:p>
<html:p>SUBSYSTEM: </html:p>
<html:p>PROTEIN_CLASS: 3.1.7.2</html:p>
</notes>
<listOfReactants>
<speciesReference species="cpd00001_c" stoichiometry="1"/>
<speciesReference species="cpd00905_c" stoichiometry="1"/>
</listOfReactants>
<listOfProducts>
<speciesReference species="cpd00012_c" stoichiometry="1"/>
<speciesReference species="cpd00031_c" stoichiometry="1"/>
</listOfProducts>
<kineticLaw>
	<math xmlns="http://www.w3.org/1998/Math/MathML">
			<ci> FLUX_VALUE </ci>
	</math>
	<listOfParameters>
		<parameter id="LOWER_BOUND" value="-10000" units="mmol_per_gDW_per_hr"/>
		<parameter id="UPPER_BOUND" value="10000" units="mmol_per_gDW_per_hr"/>
		<parameter id="OBJECTIVE_COEFFICIENT" value="0.0"/>
		<parameter id="FLUX_VALUE" value="0.0" units="mmol_per_gDW_per_hr"/>
	</listOfParameters>
</kineticLaw>
</reaction>
<reaction id="rxn00915" name="GMP:pyrophosphate phosphoribosyltransferase" reversible="false">
<notes>
<html:p>GENE_ASSOCIATION:peg.396</html:p>
<html:p>PROTEIN_ASSOCIATION:hpt</html:p>
<html:p>SUBSYSTEM: Purine_conversions</html:p>
<html:p>PROTEIN_CLASS: 2.4.2.7</html:p>
</notes>
<listOfReactants>
<speciesReference species="cpd00103_c" stoichiometry="1"/>
<speciesReference species="cpd00207_c" stoichiometry="1"/>
</listOfReactants>
<listOfProducts>
<speciesReference species="cpd00012_c" stoichiometry="1"/>
<speciesReference species="cpd00126_c" stoichiometry="1"/>
</listOfProducts>
<kineticLaw>
	<math xmlns="http://www.w3.org/1998/Math/MathML">
			<ci> FLUX_VALUE </ci>
	</math>
	<listOfParameters>
		<parameter id="LOWER_BOUND" value="0" units="mmol_per_gDW_per_hr"/>
		<parameter id="UPPER_BOUND" value="10000" units="mmol_per_gDW_per_hr"/>
		<parameter id="OBJECTIVE_COEFFICIENT" value="0.0"/>
		<parameter id="FLUX_VALUE" value="0.0" units="mmol_per_gDW_per_hr"/>
	</listOfParameters>
</kineticLaw>
</reaction>
%A sequence
<reaction id="rxn00062" name="ATP phosphohydrolase (protein-secreting)" reversible="false">
<notes>
<html:p>GENE_ASSOCIATION:SPONTANEOUS</html:p>
<html:p>PROTEIN_ASSOCIATION:SPONTANEOUS</html:p>
<html:p>SUBSYSTEM: NONE</html:p>
<html:p>PROTEIN_CLASS: 3.6.1.3</html:p>
</notes>
<listOfReactants>
<speciesReference species="cpd00001_c" stoichiometry="1"/>
<speciesReference species="cpd00002_c" stoichiometry="1"/>
</listOfReactants>
<listOfProducts>
<speciesReference species="cpd00008_c" stoichiometry="1"/>
<speciesReference species="cpd00009_c" stoichiometry="1"/>
<speciesReference species="cpd00067_c" stoichiometry="1"/>
</listOfProducts>
<kineticLaw>
	<math xmlns="http://www.w3.org/1998/Math/MathML">
			<ci> FLUX_VALUE </ci>
	</math>
	<listOfParameters>
		<parameter id="LOWER_BOUND" value="0" units="mmol_per_gDW_per_hr"/>
		<parameter id="UPPER_BOUND" value="10000" units="mmol_per_gDW_per_hr"/>
		<parameter id="OBJECTIVE_COEFFICIENT" value="0.0"/>
		<parameter id="FLUX_VALUE" value="0.0" units="mmol_per_gDW_per_hr"/>
	</listOfParameters>
</kineticLaw>
</reaction>
<reaction id="rxn10052" name="adenylate kinase (Inorganic triphosphate)" reversible="true">
<notes>
<html:p>GENE_ASSOCIATION:peg.65</html:p>
<html:p>PROTEIN_ASSOCIATION:kad</html:p>
<html:p>SUBSYSTEM: NONE</html:p>
<html:p>PROTEIN_CLASS: 2.7.4.3</html:p>
</notes>
<listOfReactants>
<speciesReference species="cpd00018_c" stoichiometry="1"/>
<speciesReference species="cpd00067_c" stoichiometry="1"/>
<speciesReference species="cpd00421_c" stoichiometry="1"/>
</listOfReactants>
<listOfProducts>
<speciesReference species="cpd00008_c" stoichiometry="1"/>
<speciesReference species="cpd00012_c" stoichiometry="1"/>
</listOfProducts>
<kineticLaw>
	<math xmlns="http://www.w3.org/1998/Math/MathML">
			<ci> FLUX_VALUE </ci>
	</math>
	<listOfParameters>
		<parameter id="LOWER_BOUND" value="-10000" units="mmol_per_gDW_per_hr"/>
		<parameter id="UPPER_BOUND" value="10000" units="mmol_per_gDW_per_hr"/>
		<parameter id="OBJECTIVE_COEFFICIENT" value="0.0"/>
		<parameter id="FLUX_VALUE" value="0.0" units="mmol_per_gDW_per_hr"/>
	</listOfParameters>
</kineticLaw>
</reaction>
<reaction id="rxn00097" name="ATP:AMP phosphotransferase" reversible="true">
<notes>
<html:p>GENE_ASSOCIATION:peg.65</html:p>
<html:p>PROTEIN_ASSOCIATION:kad</html:p>
<html:p>SUBSYSTEM: Purine_conversions</html:p>
<html:p>PROTEIN_CLASS: 2.7.4.3</html:p>
</notes>
<listOfReactants>
<speciesReference species="cpd00002_c" stoichiometry="1"/>
<speciesReference species="cpd00018_c" stoichiometry="1"/>
</listOfReactants>
<listOfProducts>
<speciesReference species="cpd00008_c" stoichiometry="2"/>
</listOfProducts>
<kineticLaw>
	<math xmlns="http://www.w3.org/1998/Math/MathML">
			<ci> FLUX_VALUE </ci>
	</math>
	<listOfParameters>
		<parameter id="LOWER_BOUND" value="-10000" units="mmol_per_gDW_per_hr"/>
		<parameter id="UPPER_BOUND" value="10000" units="mmol_per_gDW_per_hr"/>
		<parameter id="OBJECTIVE_COEFFICIENT" value="0.0"/>
		<parameter id="FLUX_VALUE" value="0.0" units="mmol_per_gDW_per_hr"/>
	</listOfParameters>
</kineticLaw>
</reaction>
<reaction id="rxn01859" name="AMP:pyrophosphate phosphoribosyltransferase" reversible="true">
<notes>
<html:p>GENE_ASSOCIATION: </html:p>
<html:p>PROTEIN_ASSOCIATION: </html:p>
<html:p>SUBSYSTEM: </html:p>
<html:p>PROTEIN_CLASS: 2.4.2.7</html:p>
</notes>
<listOfReactants>
<speciesReference species="cpd00128_c" stoichiometry="1"/>
<speciesReference species="cpd00103_c" stoichiometry="1"/>
</listOfReactants>
<listOfProducts>
<speciesReference species="cpd00012_c" stoichiometry="1"/>
<speciesReference species="cpd00018_c" stoichiometry="1"/>
</listOfProducts>
<kineticLaw>
	<math xmlns="http://www.w3.org/1998/Math/MathML">
			<ci> FLUX_VALUE </ci>
	</math>
	<listOfParameters>
		<parameter id="LOWER_BOUND" value="-10000" units="mmol_per_gDW_per_hr"/>
		<parameter id="UPPER_BOUND" value="10000" units="mmol_per_gDW_per_hr"/>
		<parameter id="OBJECTIVE_COEFFICIENT" value="0.0"/>
		<parameter id="FLUX_VALUE" value="0.0" units="mmol_per_gDW_per_hr"/>
	</listOfParameters>
</kineticLaw>
</reaction>
%Gapfill to reincorporate adenosine produced in SAH to homocysteine conversion (which itself reinitiates SAM chemistry)
<reaction id="rxn00134" name="ATP:adenosine 5'-phosphotransferase" reversible="true">
<notes>
<html:p>GENE_ASSOCIATION: Gapfill_RB</html:p>
<html:p>PROTEIN_ASSOCIATION: Gapfill_RB</html:p>
<html:p>SUBSYSTEM: </html:p>
<html:p>PROTEIN_CLASS: </html:p>
</notes>
<listOfReactants>
<speciesReference species="cpd00182_c" stoichiometry="1"/>
<speciesReference species="cpd00002_c" stoichiometry="1"/>
</listOfReactants>
<listOfProducts>
<speciesReference species="cpd00008_c" stoichiometry="1"/>
<speciesReference species="cpd00018_c" stoichiometry="1"/>
</listOfProducts>
<kineticLaw>
	<math xmlns="http://www.w3.org/1998/Math/MathML">
			<ci> FLUX_VALUE </ci>
	</math>
	<listOfParameters>
		<parameter id="LOWER_BOUND" value="-10000" units="mmol_per_gDW_per_hr"/>
		<parameter id="UPPER_BOUND" value="10000" units="mmol_per_gDW_per_hr"/>
		<parameter id="OBJECTIVE_COEFFICIENT" value="0.0"/>
		<parameter id="FLUX_VALUE" value="0.0" units="mmol_per_gDW_per_hr"/>
	</listOfParameters>
</kineticLaw>
</reaction>
%%Pyrimidine substitution interconversions
%U sequence
<reaction id="rxn00463" name="Uridine triphosphate pyrophosphohydrolase" reversible="false">
<notes>
<html:p>GENE_ASSOCIATION:peg.248</html:p>
<html:p>PROTEIN_ASSOCIATION:peg.248</html:p>
<html:p>SUBSYSTEM: Folate_Biosynthesis</html:p>
<html:p>PROTEIN_CLASS: 3.6.1.8</html:p>
</notes>
<listOfReactants>
<speciesReference species="cpd00001_c" stoichiometry="1"/>
<speciesReference species="cpd00062_c" stoichiometry="1"/>
</listOfReactants>
<listOfProducts>
<speciesReference species="cpd00012_c" stoichiometry="1"/>
<speciesReference species="cpd00091_c" stoichiometry="1"/>
</listOfProducts>
<kineticLaw>
	<math xmlns="http://www.w3.org/1998/Math/MathML">
			<ci> FLUX_VALUE </ci>
	</math>
	<listOfParameters>
		<parameter id="LOWER_BOUND" value="0" units="mmol_per_gDW_per_hr"/>
		<parameter id="UPPER_BOUND" value="10000" units="mmol_per_gDW_per_hr"/>
		<parameter id="OBJECTIVE_COEFFICIENT" value="0.0"/>
		<parameter id="FLUX_VALUE" value="0.0" units="mmol_per_gDW_per_hr"/>
	</listOfParameters>
</kineticLaw>
</reaction>
<reaction id="rxn00711" name="UMP:pyrophosphate phosphoribosyltransferase" reversible="false">
<notes>
<html:p>GENE_ASSOCIATION:peg.1498</html:p>
<html:p>PROTEIN_ASSOCIATION:uraP</html:p>
<html:p>SUBSYSTEM: pyrimidine_conversions</html:p>
<html:p>PROTEIN_CLASS: 2.4.2.9</html:p>
</notes>
<listOfReactants>
<speciesReference species="cpd00092_c" stoichiometry="1"/>
<speciesReference species="cpd00103_c" stoichiometry="1"/>
</listOfReactants>
<listOfProducts>
<speciesReference species="cpd00012_c" stoichiometry="1"/>
<speciesReference species="cpd00091_c" stoichiometry="1"/>
</listOfProducts>
<kineticLaw>
	<math xmlns="http://www.w3.org/1998/Math/MathML">
			<ci> FLUX_VALUE </ci>
	</math>
	<listOfParameters>
		<parameter id="LOWER_BOUND" value="0" units="mmol_per_gDW_per_hr"/>
		<parameter id="UPPER_BOUND" value="10000" units="mmol_per_gDW_per_hr"/>
		<parameter id="OBJECTIVE_COEFFICIENT" value="0.0"/>
		<parameter id="FLUX_VALUE" value="0.0" units="mmol_per_gDW_per_hr"/>
	</listOfParameters>
</kineticLaw>
</reaction>
<reaction id="rxn00776" name="Uracil hydro-lyase (adding D-ribose 5-phosphate)" reversible="true">
<notes>
<html:p>GENE_ASSOCIATION:( ( peg.1024  and  peg.1219  and  peg.404 )  or  ( peg.497  and  peg.529 ) )</html:p>
<html:p>PROTEIN_ASSOCIATION:peg.1024+peg.1219+peg.404</html:p>
<html:p>SUBSYSTEM: tRNA_processing</html:p>
<html:p>PROTEIN_CLASS: 4.2.1.70</html:p>
</notes>
<listOfReactants>
<speciesReference species="cpd00092_c" stoichiometry="1"/>
<speciesReference species="cpd00101_c" stoichiometry="1"/>
</listOfReactants>
<listOfProducts>
<speciesReference species="cpd00001_c" stoichiometry="1"/>
<speciesReference species="cpd00859_c" stoichiometry="1"/>
</listOfProducts>
<kineticLaw>
	<math xmlns="http://www.w3.org/1998/Math/MathML">
			<ci> FLUX_VALUE </ci>
	</math>
	<listOfParameters>
		<parameter id="LOWER_BOUND" value="-10000" units="mmol_per_gDW_per_hr"/>
		<parameter id="UPPER_BOUND" value="10000" units="mmol_per_gDW_per_hr"/>
		<parameter id="OBJECTIVE_COEFFICIENT" value="0.0"/>
		<parameter id="FLUX_VALUE" value="0.0" units="mmol_per_gDW_per_hr"/>
	</listOfParameters>
</kineticLaw>
</reaction>
%C sequence
<reaction id="rxn00407" name="CTP aminohydrolase" reversible="false">
<notes>
<html:p>GENE_ASSOCIATION:peg.1119</html:p>
<html:p>PROTEIN_ASSOCIATION:dcd</html:p>
<html:p>SUBSYSTEM: pyrimidine_conversions</html:p>
<html:p>PROTEIN_CLASS: 3.5.4.13</html:p>
</notes>
<listOfReactants>
<speciesReference species="cpd00001_c" stoichiometry="1"/>
<speciesReference species="cpd00052_c" stoichiometry="1"/>
<speciesReference species="cpd00067_c" stoichiometry="1"/>
</listOfReactants>
<listOfProducts>
<speciesReference species="cpd00013_c" stoichiometry="1"/>
<speciesReference species="cpd00062_c" stoichiometry="1"/>
</listOfProducts>
<kineticLaw>
	<math xmlns="http://www.w3.org/1998/Math/MathML">
			<ci> FLUX_VALUE </ci>
	</math>
	<listOfParameters>
		<parameter id="LOWER_BOUND" value="0" units="mmol_per_gDW_per_hr"/>
		<parameter id="UPPER_BOUND" value="10000" units="mmol_per_gDW_per_hr"/>
		<parameter id="OBJECTIVE_COEFFICIENT" value="0.0"/>
		<parameter id="FLUX_VALUE" value="0.0" units="mmol_per_gDW_per_hr"/>
	</listOfParameters>
</kineticLaw>
</reaction>
<reaction id="rxn00409" name="ATP:nucleoside-diphosphate phosphatransferase" reversible="true">
<notes>
<html:p>GENE_ASSOCIATION:peg.1108</html:p>
<html:p>PROTEIN_ASSOCIATION:ndk</html:p>
<html:p>SUBSYSTEM: pyrimidine_conversions</html:p>
<html:p>PROTEIN_CLASS: 2.7.4.6</html:p>
</notes>
<listOfReactants>
<speciesReference species="cpd00002_c" stoichiometry="1"/>
<speciesReference species="cpd00096_c" stoichiometry="1"/>
</listOfReactants>
<listOfProducts>
<speciesReference species="cpd00008_c" stoichiometry="1"/>
<speciesReference species="cpd00052_c" stoichiometry="1"/>
</listOfProducts>
<kineticLaw>
	<math xmlns="http://www.w3.org/1998/Math/MathML">
			<ci> FLUX_VALUE </ci>
	</math>
	<listOfParameters>
		<parameter id="LOWER_BOUND" value="-10000" units="mmol_per_gDW_per_hr"/>
		<parameter id="UPPER_BOUND" value="10000" units="mmol_per_gDW_per_hr"/>
		<parameter id="OBJECTIVE_COEFFICIENT" value="0.0"/>
		<parameter id="FLUX_VALUE" value="0.0" units="mmol_per_gDW_per_hr"/>
	</listOfParameters>
</kineticLaw>
</reaction>
<reaction id="rxn00364" name="ATP:CMP phosphotransferase" reversible="true">
<notes>
<html:p>GENE_ASSOCIATION:peg.1491</html:p>
<html:p>PROTEIN_ASSOCIATION:cmk</html:p>
<html:p>SUBSYSTEM: pyrimidine_conversions</html:p>
<html:p>PROTEIN_CLASS: 2.7.4.14</html:p>
</notes>
<listOfReactants>
<speciesReference species="cpd00002_c" stoichiometry="1"/>
<speciesReference species="cpd00046_c" stoichiometry="1"/>
</listOfReactants>
<listOfProducts>
<speciesReference species="cpd00008_c" stoichiometry="1"/>
<speciesReference species="cpd00096_c" stoichiometry="1"/>
</listOfProducts>
<kineticLaw>
	<math xmlns="http://www.w3.org/1998/Math/MathML">
			<ci> FLUX_VALUE </ci>
	</math>
	<listOfParameters>
		<parameter id="LOWER_BOUND" value="-10000" units="mmol_per_gDW_per_hr"/>
		<parameter id="UPPER_BOUND" value="10000" units="mmol_per_gDW_per_hr"/>
		<parameter id="OBJECTIVE_COEFFICIENT" value="0.0"/>
		<parameter id="FLUX_VALUE" value="0.0" units="mmol_per_gDW_per_hr"/>
	</listOfParameters>
</kineticLaw>
</reaction>
%%Deoxynucleotide substitution interconversions
%A sequence
<reaction id="rxn01127" name="ATP:AMP phosphotransferase" reversible="true">
<notes>
<html:p>GENE_ASSOCIATION:peg.65</html:p>
<html:p>PROTEIN_ASSOCIATION:kad</html:p>
<html:p>SUBSYSTEM: Purine_conversions</html:p>
<html:p>PROTEIN_CLASS: 2.7.4.3</html:p>
</notes>
<listOfReactants>
<speciesReference species="cpd00002_c" stoichiometry="1"/>
<speciesReference species="cpd00294_c" stoichiometry="1"/>
</listOfReactants>
<listOfProducts>
<speciesReference species="cpd00008_c" stoichiometry="1"/>
<speciesReference species="cpd00177_c" stoichiometry="1"/>
</listOfProducts>
<kineticLaw>
	<math xmlns="http://www.w3.org/1998/Math/MathML">
			<ci> FLUX_VALUE </ci>
	</math>
	<listOfParameters>
		<parameter id="LOWER_BOUND" value="-10000" units="mmol_per_gDW_per_hr"/>
		<parameter id="UPPER_BOUND" value="10000" units="mmol_per_gDW_per_hr"/>
		<parameter id="OBJECTIVE_COEFFICIENT" value="0.0"/>
		<parameter id="FLUX_VALUE" value="0.0" units="mmol_per_gDW_per_hr"/>
	</listOfParameters>
</kineticLaw>
</reaction>
<reaction id="rxn00839" name="ATP:nucleoside-diphosphate phosphatransferase" reversible="true">
<notes>
<html:p>GENE_ASSOCIATION:peg.1108</html:p>
<html:p>PROTEIN_ASSOCIATION:ndk</html:p>
<html:p>SUBSYSTEM: NONE</html:p>
<html:p>PROTEIN_CLASS: 2.7.4.6</html:p>
</notes>
<listOfReactants>
<speciesReference species="cpd00002_c" stoichiometry="1"/>
<speciesReference species="cpd00177_c" stoichiometry="1"/>
</listOfReactants>
<listOfProducts>
<speciesReference species="cpd00008_c" stoichiometry="1"/>
<speciesReference species="cpd00115_c" stoichiometry="1"/>
</listOfProducts>
<kineticLaw>
	<math xmlns="http://www.w3.org/1998/Math/MathML">
			<ci> FLUX_VALUE </ci>
	</math>
	<listOfParameters>
		<parameter id="LOWER_BOUND" value="-10000" units="mmol_per_gDW_per_hr"/>
		<parameter id="UPPER_BOUND" value="10000" units="mmol_per_gDW_per_hr"/>
		<parameter id="OBJECTIVE_COEFFICIENT" value="0.0"/>
		<parameter id="FLUX_VALUE" value="0.0" units="mmol_per_gDW_per_hr"/>
	</listOfParameters>
</kineticLaw>
</reaction>
<reaction id="rxn09562" name="guanylate kinase (GMP:dATP)" reversible="true">
<notes>
<html:p>GENE_ASSOCIATION:peg.146</html:p>
<html:p>PROTEIN_ASSOCIATION:peg.146</html:p>
<html:p>SUBSYSTEM: NONE</html:p>
<html:p>PROTEIN_CLASS: 2.7.4.8</html:p>
</notes>
<listOfReactants>
<speciesReference species="cpd00115_c" stoichiometry="1"/>
<speciesReference species="cpd00126_c" stoichiometry="1"/>
</listOfReactants>
<listOfProducts>
<speciesReference species="cpd00031_c" stoichiometry="1"/>
<speciesReference species="cpd00177_c" stoichiometry="1"/>
</listOfProducts>
<kineticLaw>
	<math xmlns="http://www.w3.org/1998/Math/MathML">
			<ci> FLUX_VALUE </ci>
	</math>
	<listOfParameters>
		<parameter id="LOWER_BOUND" value="-10000" units="mmol_per_gDW_per_hr"/>
		<parameter id="UPPER_BOUND" value="10000" units="mmol_per_gDW_per_hr"/>
		<parameter id="OBJECTIVE_COEFFICIENT" value="0.0"/>
		<parameter id="FLUX_VALUE" value="0.0" units="mmol_per_gDW_per_hr"/>
	</listOfParameters>
</kineticLaw>
</reaction>
%U sequence
<reaction id="rxn01678" name="ATP:nucleoside-diphosphate phosphatransferase" reversible="true">
<notes>
<html:p>GENE_ASSOCIATION:peg.1108</html:p>
<html:p>PROTEIN_ASSOCIATION:ndk</html:p>
<html:p>SUBSYSTEM: pyrimidine_conversions</html:p>
<html:p>PROTEIN_CLASS: 2.7.4.6</html:p>
</notes>
<listOfReactants>
<speciesReference species="cpd00002_c" stoichiometry="1"/>
<speciesReference species="cpd00978_c" stoichiometry="1"/>
</listOfReactants>
<listOfProducts>
<speciesReference species="cpd00008_c" stoichiometry="1"/>
<speciesReference species="cpd00358_c" stoichiometry="1"/>
</listOfProducts>
<kineticLaw>
	<math xmlns="http://www.w3.org/1998/Math/MathML">
			<ci> FLUX_VALUE </ci>
	</math>
	<listOfParameters>
		<parameter id="LOWER_BOUND" value="-10000" units="mmol_per_gDW_per_hr"/>
		<parameter id="UPPER_BOUND" value="10000" units="mmol_per_gDW_per_hr"/>
		<parameter id="OBJECTIVE_COEFFICIENT" value="0.0"/>
		<parameter id="FLUX_VALUE" value="0.0" units="mmol_per_gDW_per_hr"/>
	</listOfParameters>
</kineticLaw>
</reaction>
<reaction id="rxn01519" name="dUTP nucleotidohydrolase" reversible="false">
<notes>
<html:p>GENE_ASSOCIATION:( ( peg.167 )  or  ( peg.248 ) )</html:p>
<html:p>PROTEIN_ASSOCIATION:dut</html:p>
<html:p>SUBSYSTEM: Nudix_proteins_(nucleoside_triphosphate_hydrolases)</html:p>
<html:p>PROTEIN_CLASS: 3.6.1.19</html:p>
</notes>
<listOfReactants>
<speciesReference species="cpd00001_c" stoichiometry="1"/>
<speciesReference species="cpd00358_c" stoichiometry="1"/>
</listOfReactants>
<listOfProducts>
<speciesReference species="cpd00012_c" stoichiometry="1"/>
<speciesReference species="cpd00299_c" stoichiometry="1"/>
</listOfProducts>
<kineticLaw>
	<math xmlns="http://www.w3.org/1998/Math/MathML">
			<ci> FLUX_VALUE </ci>
	</math>
	<listOfParameters>
		<parameter id="LOWER_BOUND" value="0" units="mmol_per_gDW_per_hr"/>
		<parameter id="UPPER_BOUND" value="10000" units="mmol_per_gDW_per_hr"/>
		<parameter id="OBJECTIVE_COEFFICIENT" value="0.0"/>
		<parameter id="FLUX_VALUE" value="0.0" units="mmol_per_gDW_per_hr"/>
	</listOfParameters>
</kineticLaw>
</reaction>
<reaction id="rxn01672" name="dCTP aminohydrolase" reversible="false">
<notes>
<html:p>GENE_ASSOCIATION:peg.1119</html:p>
<html:p>PROTEIN_ASSOCIATION:dcd</html:p>
<html:p>SUBSYSTEM: pyrimidine_conversions</html:p>
<html:p>PROTEIN_CLASS: 3.5.4.13</html:p>
</notes>
<listOfReactants>
<speciesReference species="cpd00001_c" stoichiometry="1"/>
<speciesReference species="cpd00067_c" stoichiometry="1"/>
<speciesReference species="cpd00356_c" stoichiometry="1"/>
</listOfReactants>
<listOfProducts>
<speciesReference species="cpd00013_c" stoichiometry="1"/>
<speciesReference species="cpd00358_c" stoichiometry="1"/>
</listOfProducts>
<kineticLaw>
	<math xmlns="http://www.w3.org/1998/Math/MathML">
			<ci> FLUX_VALUE </ci>
	</math>
	<listOfParameters>
		<parameter id="LOWER_BOUND" value="0" units="mmol_per_gDW_per_hr"/>
		<parameter id="UPPER_BOUND" value="10000" units="mmol_per_gDW_per_hr"/>
		<parameter id="OBJECTIVE_COEFFICIENT" value="0.0"/>
		<parameter id="FLUX_VALUE" value="0.0" units="mmol_per_gDW_per_hr"/>
	</listOfParameters>
</kineticLaw>
</reaction>
<reaction id="rxn01521" name="5'-nucleotidase (dUMP)" reversible="false">
<notes>
<html:p>GENE_ASSOCIATION:peg.580</html:p>
<html:p>PROTEIN_ASSOCIATION:surE</html:p>
<html:p>SUBSYSTEM: NONE</html:p>
<html:p>PROTEIN_CLASS: 3.1.3.5</html:p>
</notes>
<listOfReactants>
<speciesReference species="cpd00001_c" stoichiometry="1"/>
<speciesReference species="cpd00299_c" stoichiometry="1"/>
</listOfReactants>
<listOfProducts>
<speciesReference species="cpd00009_c" stoichiometry="1"/>
<speciesReference species="cpd00067_c" stoichiometry="1"/>
<speciesReference species="cpd00412_c" stoichiometry="1"/>
</listOfProducts>
<kineticLaw>
	<math xmlns="http://www.w3.org/1998/Math/MathML">
			<ci> FLUX_VALUE </ci>
	</math>
	<listOfParameters>
		<parameter id="LOWER_BOUND" value="0" units="mmol_per_gDW_per_hr"/>
		<parameter id="UPPER_BOUND" value="10000" units="mmol_per_gDW_per_hr"/>
		<parameter id="OBJECTIVE_COEFFICIENT" value="0.0"/>
		<parameter id="FLUX_VALUE" value="0.0" units="mmol_per_gDW_per_hr"/>
	</listOfParameters>
</kineticLaw>
</reaction>
%C sequence
<reaction id="rxn01673" name="ATP:nucleoside-diphosphate phosphatransferase" reversible="true">
<notes>
<html:p>GENE_ASSOCIATION:peg.1108</html:p>
<html:p>PROTEIN_ASSOCIATION:ndk</html:p>
<html:p>SUBSYSTEM: pyrimidine_conversions</html:p>
<html:p>PROTEIN_CLASS: 2.7.4.6</html:p>
</notes>
<listOfReactants>
<speciesReference species="cpd00002_c" stoichiometry="1"/>
<speciesReference species="cpd00533_c" stoichiometry="1"/>
</listOfReactants>
<listOfProducts>
<speciesReference species="cpd00008_c" stoichiometry="1"/>
<speciesReference species="cpd00356_c" stoichiometry="1"/>
</listOfProducts>
<kineticLaw>
	<math xmlns="http://www.w3.org/1998/Math/MathML">
			<ci> FLUX_VALUE </ci>
	</math>
	<listOfParameters>
		<parameter id="LOWER_BOUND" value="-10000" units="mmol_per_gDW_per_hr"/>
		<parameter id="UPPER_BOUND" value="10000" units="mmol_per_gDW_per_hr"/>
		<parameter id="OBJECTIVE_COEFFICIENT" value="0.0"/>
		<parameter id="FLUX_VALUE" value="0.0" units="mmol_per_gDW_per_hr"/>
	</listOfParameters>
</kineticLaw>
</reaction>
<reaction id="rxn01219" name="ATP:CMP phosphotransferase" reversible="true">
<notes>
<html:p>GENE_ASSOCIATION:peg.1491</html:p>
<html:p>PROTEIN_ASSOCIATION:cmk</html:p>
<html:p>SUBSYSTEM: pyrimidine_conversions</html:p>
<html:p>PROTEIN_CLASS: 2.7.4.14</html:p>
</notes>
<listOfReactants>
<speciesReference species="cpd00002_c" stoichiometry="1"/>
<speciesReference species="cpd00206_c" stoichiometry="1"/>
</listOfReactants>
<listOfProducts>
<speciesReference species="cpd00008_c" stoichiometry="1"/>
<speciesReference species="cpd00533_c" stoichiometry="1"/>
</listOfProducts>
<kineticLaw>
	<math xmlns="http://www.w3.org/1998/Math/MathML">
			<ci> FLUX_VALUE </ci>
	</math>
	<listOfParameters>
		<parameter id="LOWER_BOUND" value="-10000" units="mmol_per_gDW_per_hr"/>
		<parameter id="UPPER_BOUND" value="10000" units="mmol_per_gDW_per_hr"/>
		<parameter id="OBJECTIVE_COEFFICIENT" value="0.0"/>
		<parameter id="FLUX_VALUE" value="0.0" units="mmol_per_gDW_per_hr"/>
	</listOfParameters>
</kineticLaw>
</reaction>
%G sequence
<reaction id="rxn01353" name="ATP:nucleoside-diphosphate phosphatransferase" reversible="true">
<notes>
<html:p>GENE_ASSOCIATION:peg.1108</html:p>
<html:p>PROTEIN_ASSOCIATION:ndk</html:p>
<html:p>SUBSYSTEM: NONE</html:p>
<html:p>PROTEIN_CLASS: 2.7.4.6</html:p>
</notes>
<listOfReactants>
<speciesReference species="cpd00002_c" stoichiometry="1"/>
<speciesReference species="cpd00295_c" stoichiometry="1"/>
</listOfReactants>
<listOfProducts>
<speciesReference species="cpd00008_c" stoichiometry="1"/>
<speciesReference species="cpd00241_c" stoichiometry="1"/>
</listOfProducts>
<kineticLaw>
	<math xmlns="http://www.w3.org/1998/Math/MathML">
			<ci> FLUX_VALUE </ci>
	</math>
	<listOfParameters>
		<parameter id="LOWER_BOUND" value="-10000" units="mmol_per_gDW_per_hr"/>
		<parameter id="UPPER_BOUND" value="10000" units="mmol_per_gDW_per_hr"/>
		<parameter id="OBJECTIVE_COEFFICIENT" value="0.0"/>
		<parameter id="FLUX_VALUE" value="0.0" units="mmol_per_gDW_per_hr"/>
	</listOfParameters>
</kineticLaw>
</reaction>
<reaction id="rxn01509" name="ATP:(d)GMP phosphotransferase" reversible="true">
<notes>
<html:p>GENE_ASSOCIATION:peg.146</html:p>
<html:p>PROTEIN_ASSOCIATION:peg.146</html:p>
<html:p>SUBSYSTEM: MLST</html:p>
<html:p>PROTEIN_CLASS: 2.7.4.8</html:p>
</notes>
<listOfReactants>
<speciesReference species="cpd00002_c" stoichiometry="1"/>
<speciesReference species="cpd00296_c" stoichiometry="1"/>
</listOfReactants>
<listOfProducts>
<speciesReference species="cpd00008_c" stoichiometry="1"/>
<speciesReference species="cpd00295_c" stoichiometry="1"/>
</listOfProducts>
<kineticLaw>
	<math xmlns="http://www.w3.org/1998/Math/MathML">
			<ci> FLUX_VALUE </ci>
	</math>
	<listOfParameters>
		<parameter id="LOWER_BOUND" value="-10000" units="mmol_per_gDW_per_hr"/>
		<parameter id="UPPER_BOUND" value="10000" units="mmol_per_gDW_per_hr"/>
		<parameter id="OBJECTIVE_COEFFICIENT" value="0.0"/>
		<parameter id="FLUX_VALUE" value="0.0" units="mmol_per_gDW_per_hr"/>
	</listOfParameters>
</kineticLaw>
</reaction>
<reaction id="rxn01351" name="2'-Deoxyguanosine 5'-triphosphate pyrophosphohydrolase" reversible="false">
<notes>
<html:p>GENE_ASSOCIATION:peg.248</html:p>
<html:p>PROTEIN_ASSOCIATION:peg.248</html:p>
<html:p>SUBSYSTEM: Folate_Biosynthesis</html:p>
<html:p>PROTEIN_CLASS: 3.6.1.19</html:p>
</notes>
<listOfReactants>
<speciesReference species="cpd00001_c" stoichiometry="1"/>
<speciesReference species="cpd00241_c" stoichiometry="1"/>
</listOfReactants>
<listOfProducts>
<speciesReference species="cpd00012_c" stoichiometry="1"/>
<speciesReference species="cpd00296_c" stoichiometry="1"/>
</listOfProducts>
<kineticLaw>
	<math xmlns="http://www.w3.org/1998/Math/MathML">
			<ci> FLUX_VALUE </ci>
	</math>
	<listOfParameters>
		<parameter id="LOWER_BOUND" value="0" units="mmol_per_gDW_per_hr"/>
		<parameter id="UPPER_BOUND" value="10000" units="mmol_per_gDW_per_hr"/>
		<parameter id="OBJECTIVE_COEFFICIENT" value="0.0"/>
		<parameter id="FLUX_VALUE" value="0.0" units="mmol_per_gDW_per_hr"/>
	</listOfParameters>
</kineticLaw>
</reaction>
<reaction id="rxn01352" name="dGTP triphosphohydrolase" reversible="true">
<notes>
<html:p>GENE_ASSOCIATION:peg.1328</html:p>
<html:p>PROTEIN_ASSOCIATION:peg.1328</html:p>
<html:p>SUBSYSTEM: Purine_conversions</html:p>
<html:p>PROTEIN_CLASS: 3.1.5.1</html:p>
</notes>
<listOfReactants>
<speciesReference species="cpd00001_c" stoichiometry="1"/>
<speciesReference species="cpd00241_c" stoichiometry="1"/>
</listOfReactants>
<listOfProducts>
<speciesReference species="cpd00067_c" stoichiometry="1"/>
<speciesReference species="cpd00277_c" stoichiometry="1"/>
<speciesReference species="cpd00421_c" stoichiometry="1"/>
</listOfProducts>
<kineticLaw>
	<math xmlns="http://www.w3.org/1998/Math/MathML">
			<ci> FLUX_VALUE </ci>
	</math>
	<listOfParameters>
		<parameter id="LOWER_BOUND" value="-10000" units="mmol_per_gDW_per_hr"/>
		<parameter id="UPPER_BOUND" value="10000" units="mmol_per_gDW_per_hr"/>
		<parameter id="OBJECTIVE_COEFFICIENT" value="0.0"/>
		<parameter id="FLUX_VALUE" value="0.0" units="mmol_per_gDW_per_hr"/>
	</listOfParameters>
</kineticLaw>
</reaction>
%T sequence
<reaction id="rxn01513" name="ATP:dTMP phosphotransferase" reversible="true">
<notes>
<html:p>GENE_ASSOCIATION:peg.677</html:p>
<html:p>PROTEIN_ASSOCIATION:tmk</html:p>
<html:p>SUBSYSTEM: pyrimidine_conversions</html:p>
<html:p>PROTEIN_CLASS: 2.7.4.9</html:p>
</notes>
<listOfReactants>
<speciesReference species="cpd00002_c" stoichiometry="1"/>
<speciesReference species="cpd00298_c" stoichiometry="1"/>
</listOfReactants>
<listOfProducts>
<speciesReference species="cpd00008_c" stoichiometry="1"/>
<speciesReference species="cpd00297_c" stoichiometry="1"/>
</listOfProducts>
<kineticLaw>
	<math xmlns="http://www.w3.org/1998/Math/MathML">
			<ci> FLUX_VALUE </ci>
	</math>
	<listOfParameters>
		<parameter id="LOWER_BOUND" value="-10000" units="mmol_per_gDW_per_hr"/>
		<parameter id="UPPER_BOUND" value="10000" units="mmol_per_gDW_per_hr"/>
		<parameter id="OBJECTIVE_COEFFICIENT" value="0.0"/>
		<parameter id="FLUX_VALUE" value="0.0" units="mmol_per_gDW_per_hr"/>
	</listOfParameters>
</kineticLaw>
</reaction>
<reaction id="rxn01512" name="ATP:nucleoside-diphosphate phosphatransferase" reversible="true">
<notes>
<html:p>GENE_ASSOCIATION:peg.1108</html:p>
<html:p>PROTEIN_ASSOCIATION:ndk</html:p>
<html:p>SUBSYSTEM: pyrimidine_conversions</html:p>
<html:p>PROTEIN_CLASS: 2.7.4.6</html:p>
</notes>
<listOfReactants>
<speciesReference species="cpd00002_c" stoichiometry="1"/>
<speciesReference species="cpd00297_c" stoichiometry="1"/>
</listOfReactants>
<listOfProducts>
<speciesReference species="cpd00008_c" stoichiometry="1"/>
<speciesReference species="cpd00357_c" stoichiometry="1"/>
</listOfProducts>
<kineticLaw>
	<math xmlns="http://www.w3.org/1998/Math/MathML">
			<ci> FLUX_VALUE </ci>
	</math>
	<listOfParameters>
		<parameter id="LOWER_BOUND" value="-10000" units="mmol_per_gDW_per_hr"/>
		<parameter id="UPPER_BOUND" value="10000" units="mmol_per_gDW_per_hr"/>
		<parameter id="OBJECTIVE_COEFFICIENT" value="0.0"/>
		<parameter id="FLUX_VALUE" value="0.0" units="mmol_per_gDW_per_hr"/>
	</listOfParameters>
</kineticLaw>
</reaction>
%Disconnected dITP reaction
<reaction id="rxn02518" name="2'-Deoxyinosine-5'-triphosphate pyrophosphohydrolase" reversible="false">
<notes>
<html:p>GENE_ASSOCIATION:peg.248</html:p>
<html:p>PROTEIN_ASSOCIATION:peg.248</html:p>
<html:p>SUBSYSTEM: Folate_Biosynthesis</html:p>
<html:p>PROTEIN_CLASS: 3.6.1.19</html:p>
</notes>
<listOfReactants>
<speciesReference species="cpd00001_c" stoichiometry="1"/>
<speciesReference species="cpd00977_c" stoichiometry="1"/>
</listOfReactants>
<listOfProducts>
<speciesReference species="cpd00012_c" stoichiometry="1"/>
<speciesReference species="cpd03704_c" stoichiometry="1"/>
</listOfProducts>
<kineticLaw>
	<math xmlns="http://www.w3.org/1998/Math/MathML">
			<ci> FLUX_VALUE </ci>
	</math>
	<listOfParameters>
		<parameter id="LOWER_BOUND" value="0" units="mmol_per_gDW_per_hr"/>
		<parameter id="UPPER_BOUND" value="10000" units="mmol_per_gDW_per_hr"/>
		<parameter id="OBJECTIVE_COEFFICIENT" value="0.0"/>
		<parameter id="FLUX_VALUE" value="0.0" units="mmol_per_gDW_per_hr"/>
	</listOfParameters>
</kineticLaw>
</reaction>
%%%
%%Nicotinamide synthesis
<reaction id="rxn00338" name="L-aspartate oxidase" reversible="false">
<notes>
<html:p>GENE_ASSOCIATION:peg.549</html:p>
<html:p>PROTEIN_ASSOCIATION:nadB</html:p>
<html:p>SUBSYSTEM: NAD_and_NADP_cofactor_biosynthesis_global</html:p>
<html:p>PROTEIN_CLASS: 1.4.3.16</html:p>
</notes>
<listOfReactants>
<speciesReference species="cpd00007_c" stoichiometry="1"/>
<speciesReference species="cpd00041_c" stoichiometry="1"/>
</listOfReactants>
<listOfProducts>
<speciesReference species="cpd00025_c" stoichiometry="1"/>
<speciesReference species="cpd00067_c" stoichiometry="1"/>
<speciesReference species="cpd03470_c" stoichiometry="1"/>
</listOfProducts>
<kineticLaw>
	<math xmlns="http://www.w3.org/1998/Math/MathML">
			<ci> FLUX_VALUE </ci>
	</math>
	<listOfParameters>
		<parameter id="LOWER_BOUND" value="0" units="mmol_per_gDW_per_hr"/>
		<parameter id="UPPER_BOUND" value="10000" units="mmol_per_gDW_per_hr"/>
		<parameter id="OBJECTIVE_COEFFICIENT" value="0.0"/>
		<parameter id="FLUX_VALUE" value="0.0" units="mmol_per_gDW_per_hr"/>
	</listOfParameters>
</kineticLaw>
</reaction>
<reaction id="rxn02988" name="quinolinate synthase" reversible="false">
<notes>
<html:p>GENE_ASSOCIATION:peg.1313</html:p>
<html:p>PROTEIN_ASSOCIATION:nadA</html:p>
<html:p>SUBSYSTEM: NAD_and_NADP_cofactor_biosynthesis_global</html:p>
<html:p>PROTEIN_CLASS: </html:p>
</notes>
<listOfReactants>
<speciesReference species="cpd00095_c" stoichiometry="1"/>
<speciesReference species="cpd03470_c" stoichiometry="1"/>
</listOfReactants>
<listOfProducts>
<speciesReference species="cpd00001_c" stoichiometry="2"/>
<speciesReference species="cpd00009_c" stoichiometry="1"/>
<speciesReference species="cpd00067_c" stoichiometry="1"/>
<speciesReference species="cpd02333_c" stoichiometry="1"/>
</listOfProducts>
<kineticLaw>
	<math xmlns="http://www.w3.org/1998/Math/MathML">
			<ci> FLUX_VALUE </ci>
	</math>
	<listOfParameters>
		<parameter id="LOWER_BOUND" value="0" units="mmol_per_gDW_per_hr"/>
		<parameter id="UPPER_BOUND" value="10000" units="mmol_per_gDW_per_hr"/>
		<parameter id="OBJECTIVE_COEFFICIENT" value="0.0"/>
		<parameter id="FLUX_VALUE" value="0.0" units="mmol_per_gDW_per_hr"/>
	</listOfParameters>
</kineticLaw>
</reaction>
<reaction id="rxn02402" name="Nicotinate-nucleotide:pyrophosphate phosphoribosyltransferase" reversible="false">
<notes>
<html:p>GENE_ASSOCIATION:peg.605</html:p>
<html:p>PROTEIN_ASSOCIATION:nadC</html:p>
<html:p>SUBSYSTEM: NAD_and_NADP_cofactor_biosynthesis_global</html:p>
<html:p>PROTEIN_CLASS: 2.4.2.19</html:p>
</notes>
<listOfReactants>
<speciesReference species="cpd00067_c" stoichiometry="2"/>
<speciesReference species="cpd00103_c" stoichiometry="1"/>
<speciesReference species="cpd02333_c" stoichiometry="1"/>
</listOfReactants>
<listOfProducts>
<speciesReference species="cpd00011_c" stoichiometry="1"/>
<speciesReference species="cpd00012_c" stoichiometry="1"/>
<speciesReference species="cpd00873_c" stoichiometry="1"/>
</listOfProducts>
<kineticLaw>
	<math xmlns="http://www.w3.org/1998/Math/MathML">
			<ci> FLUX_VALUE </ci>
	</math>
	<listOfParameters>
		<parameter id="LOWER_BOUND" value="0" units="mmol_per_gDW_per_hr"/>
		<parameter id="UPPER_BOUND" value="10000" units="mmol_per_gDW_per_hr"/>
		<parameter id="OBJECTIVE_COEFFICIENT" value="0.0"/>
		<parameter id="FLUX_VALUE" value="0.0" units="mmol_per_gDW_per_hr"/>
	</listOfParameters>
</kineticLaw>
</reaction>
<reaction id="rxn01265" name="Nicotinate D-ribonucleotide:pyrophosphate phosphoribosyltransferase" reversible="true">
<notes>
<html:p>GENE_ASSOCIATION:peg.733</html:p>
<html:p>PROTEIN_ASSOCIATION:peg.733</html:p>
<html:p>SUBSYSTEM: NAD_and_NADP_cofactor_biosynthesis_global</html:p>
<html:p>PROTEIN_CLASS: 6.3.4.21</html:p>
</notes>
<listOfReactants>
<speciesReference species="cpd00012_c" stoichiometry="1"/>
<speciesReference species="cpd00873_c" stoichiometry="1"/>
</listOfReactants>
<listOfProducts>
<speciesReference species="cpd00067_c" stoichiometry="1"/>
<speciesReference species="cpd00103_c" stoichiometry="1"/>
<speciesReference species="cpd00218_c" stoichiometry="1"/>
</listOfProducts>
<kineticLaw>
	<math xmlns="http://www.w3.org/1998/Math/MathML">
			<ci> FLUX_VALUE </ci>
	</math>
	<listOfParameters>
		<parameter id="LOWER_BOUND" value="-10000" units="mmol_per_gDW_per_hr"/>
		<parameter id="UPPER_BOUND" value="10000" units="mmol_per_gDW_per_hr"/>
		<parameter id="OBJECTIVE_COEFFICIENT" value="0.0"/>
		<parameter id="FLUX_VALUE" value="0.0" units="mmol_per_gDW_per_hr"/>
	</listOfParameters>
</kineticLaw>
</reaction>
<reaction id="rxn02155" name="ATP:nicotinamide-nucleotide adenylyltransferase" reversible="true">
<notes>
<html:p>GENE_ASSOCIATION:peg.27</html:p>
<html:p>PROTEIN_ASSOCIATION:peg.27</html:p>
<html:p>SUBSYSTEM: NAD_and_NADP_cofactor_biosynthesis_global</html:p>
<html:p>PROTEIN_CLASS: 2.7.7.1</html:p>
</notes>
<listOfReactants>
<speciesReference species="cpd00002_c" stoichiometry="1"/>
<speciesReference species="cpd00873_c" stoichiometry="1"/>
</listOfReactants>
<listOfProducts>
<speciesReference species="cpd00012_c" stoichiometry="1"/>
<speciesReference species="cpd00638_c" stoichiometry="1"/>
</listOfProducts>
<kineticLaw>
	<math xmlns="http://www.w3.org/1998/Math/MathML">
			<ci> FLUX_VALUE </ci>
	</math>
	<listOfParameters>
		<parameter id="LOWER_BOUND" value="-10000" units="mmol_per_gDW_per_hr"/>
		<parameter id="UPPER_BOUND" value="10000" units="mmol_per_gDW_per_hr"/>
		<parameter id="OBJECTIVE_COEFFICIENT" value="0.0"/>
		<parameter id="FLUX_VALUE" value="0.0" units="mmol_per_gDW_per_hr"/>
	</listOfParameters>
</kineticLaw>
</reaction>
<reaction id="rxn00138" name="Deamino-NAD+:ammonia ligase (AMP-forming)" reversible="false">
<notes>
<html:p>GENE_ASSOCIATION:peg.669</html:p>
<html:p>PROTEIN_ASSOCIATION:nadE</html:p>
<html:p>SUBSYSTEM: NAD_and_NADP_cofactor_biosynthesis_global</html:p>
<html:p>PROTEIN_CLASS: 6.3.1.5</html:p>
</notes>
<listOfReactants>
<speciesReference species="cpd00002_c" stoichiometry="1"/>
<speciesReference species="cpd00013_c" stoichiometry="1"/>
<speciesReference species="cpd00638_c" stoichiometry="1"/>
</listOfReactants>
<listOfProducts>
<speciesReference species="cpd00003_c" stoichiometry="1"/>
<speciesReference species="cpd00012_c" stoichiometry="1"/>
<speciesReference species="cpd00018_c" stoichiometry="1"/>
</listOfProducts>
<kineticLaw>
	<math xmlns="http://www.w3.org/1998/Math/MathML">
			<ci> FLUX_VALUE </ci>
	</math>
	<listOfParameters>
		<parameter id="LOWER_BOUND" value="0" units="mmol_per_gDW_per_hr"/>
		<parameter id="UPPER_BOUND" value="10000" units="mmol_per_gDW_per_hr"/>
		<parameter id="OBJECTIVE_COEFFICIENT" value="0.0"/>
		<parameter id="FLUX_VALUE" value="0.0" units="mmol_per_gDW_per_hr"/>
	</listOfParameters>
</kineticLaw>
</reaction>
<reaction id="rxn00190" name="Deamido-NAD+:L-glutamine amido-ligase (AMP-forming)" reversible="false">
<notes>
<html:p>GENE_ASSOCIATION:peg.669</html:p>
<html:p>PROTEIN_ASSOCIATION:nadE</html:p>
<html:p>SUBSYSTEM: NAD_and_NADP_cofactor_biosynthesis_global</html:p>
<html:p>PROTEIN_CLASS: 6.3.5.1</html:p>
</notes>
<listOfReactants>
<speciesReference species="cpd00001_c" stoichiometry="1"/>
<speciesReference species="cpd00002_c" stoichiometry="1"/>
<speciesReference species="cpd00053_c" stoichiometry="1"/>
<speciesReference species="cpd00638_c" stoichiometry="1"/>
</listOfReactants>
<listOfProducts>
<speciesReference species="cpd00003_c" stoichiometry="1"/>
<speciesReference species="cpd00012_c" stoichiometry="1"/>
<speciesReference species="cpd00018_c" stoichiometry="1"/>
<speciesReference species="cpd00023_c" stoichiometry="1"/>
</listOfProducts>
<kineticLaw>
	<math xmlns="http://www.w3.org/1998/Math/MathML">
			<ci> FLUX_VALUE </ci>
	</math>
	<listOfParameters>
		<parameter id="LOWER_BOUND" value="0" units="mmol_per_gDW_per_hr"/>
		<parameter id="UPPER_BOUND" value="10000" units="mmol_per_gDW_per_hr"/>
		<parameter id="OBJECTIVE_COEFFICIENT" value="0.0"/>
		<parameter id="FLUX_VALUE" value="0.0" units="mmol_per_gDW_per_hr"/>
	</listOfParameters>
</kineticLaw>
</reaction>
<reaction id="rxn10060" name="NAD kinase (dTTP)" reversible="true">
<notes>
<html:p>GENE_ASSOCIATION:peg.632</html:p>
<html:p>PROTEIN_ASSOCIATION:peg.632</html:p>
<html:p>SUBSYSTEM: NONE</html:p>
<html:p>PROTEIN_CLASS: 2.7.1.23</html:p>
</notes>
<listOfReactants>
<speciesReference species="cpd00003_c" stoichiometry="1"/>
<speciesReference species="cpd00357_c" stoichiometry="1"/>
</listOfReactants>
<listOfProducts>
<speciesReference species="cpd00006_c" stoichiometry="1"/>
<speciesReference species="cpd00297_c" stoichiometry="1"/>
</listOfProducts>
<kineticLaw>
	<math xmlns="http://www.w3.org/1998/Math/MathML">
			<ci> FLUX_VALUE </ci>
	</math>
	<listOfParameters>
		<parameter id="LOWER_BOUND" value="-10000" units="mmol_per_gDW_per_hr"/>
		<parameter id="UPPER_BOUND" value="10000" units="mmol_per_gDW_per_hr"/>
		<parameter id="OBJECTIVE_COEFFICIENT" value="0.0"/>
		<parameter id="FLUX_VALUE" value="0.0" units="mmol_per_gDW_per_hr"/>
	</listOfParameters>
</kineticLaw>
</reaction>
<reaction id="rxn00105" name="ATP:nicotinamide-nucleotide adenylyltransferase" reversible="true">
<notes>
<html:p>GENE_ASSOCIATION:peg.27</html:p>
<html:p>PROTEIN_ASSOCIATION:peg.27</html:p>
<html:p>SUBSYSTEM: NONE</html:p>
<html:p>PROTEIN_CLASS: 2.7.7.1</html:p>
</notes>
<listOfReactants>
<speciesReference species="cpd00002_c" stoichiometry="1"/>
<speciesReference species="cpd00355_c" stoichiometry="1"/>
</listOfReactants>
<listOfProducts>
<speciesReference species="cpd00003_c" stoichiometry="1"/>
<speciesReference species="cpd00012_c" stoichiometry="1"/>
</listOfProducts>
<kineticLaw>
	<math xmlns="http://www.w3.org/1998/Math/MathML">
			<ci> FLUX_VALUE </ci>
	</math>
	<listOfParameters>
		<parameter id="LOWER_BOUND" value="-10000" units="mmol_per_gDW_per_hr"/>
		<parameter id="UPPER_BOUND" value="10000" units="mmol_per_gDW_per_hr"/>
		<parameter id="OBJECTIVE_COEFFICIENT" value="0.0"/>
		<parameter id="FLUX_VALUE" value="0.0" units="mmol_per_gDW_per_hr"/>
	</listOfParameters>
</kineticLaw>
</reaction>
<reaction id="rxn00077" name="ATP:NAD+ 2'-phosphotransferase" reversible="true">
<notes>
<html:p>GENE_ASSOCIATION:peg.632</html:p>
<html:p>PROTEIN_ASSOCIATION:peg.632</html:p>
<html:p>SUBSYSTEM: NAD_and_NADP_cofactor_biosynthesis_global</html:p>
<html:p>PROTEIN_CLASS: 2.7.1.23</html:p>
</notes>
<listOfReactants>
<speciesReference species="cpd00002_c" stoichiometry="1"/>
<speciesReference species="cpd00003_c" stoichiometry="1"/>
</listOfReactants>
<listOfProducts>
<speciesReference species="cpd00006_c" stoichiometry="1"/>
<speciesReference species="cpd00008_c" stoichiometry="1"/>
</listOfProducts>
<kineticLaw>
	<math xmlns="http://www.w3.org/1998/Math/MathML">
			<ci> FLUX_VALUE </ci>
	</math>
	<listOfParameters>
		<parameter id="LOWER_BOUND" value="-10000" units="mmol_per_gDW_per_hr"/>
		<parameter id="UPPER_BOUND" value="10000" units="mmol_per_gDW_per_hr"/>
		<parameter id="OBJECTIVE_COEFFICIENT" value="0.0"/>
		<parameter id="FLUX_VALUE" value="0.0" units="mmol_per_gDW_per_hr"/>
	</listOfParameters>
</kineticLaw>
</reaction>
%Appendage reaction
<reaction id="rxn00938" name="Nicotinamide amidohydrolase" reversible="false">
<notes>
<html:p>GENE_ASSOCIATION:peg.695</html:p>
<html:p>PROTEIN_ASSOCIATION:pncA</html:p>
<html:p>SUBSYSTEM: NAD_and_NADP_cofactor_biosynthesis_global</html:p>
<html:p>PROTEIN_CLASS: 3.5.1.19</html:p>
</notes>
<listOfReactants>
<speciesReference species="cpd00001_c" stoichiometry="1"/>
<speciesReference species="cpd00133_c" stoichiometry="1"/>
</listOfReactants>
<listOfProducts>
<speciesReference species="cpd00013_c" stoichiometry="1"/>
<speciesReference species="cpd00218_c" stoichiometry="1"/>
</listOfProducts>
<kineticLaw>
	<math xmlns="http://www.w3.org/1998/Math/MathML">
			<ci> FLUX_VALUE </ci>
	</math>
	<listOfParameters>
		<parameter id="LOWER_BOUND" value="0" units="mmol_per_gDW_per_hr"/>
		<parameter id="UPPER_BOUND" value="10000" units="mmol_per_gDW_per_hr"/>
		<parameter id="OBJECTIVE_COEFFICIENT" value="0.0"/>
		<parameter id="FLUX_VALUE" value="0.0" units="mmol_per_gDW_per_hr"/>
	</listOfParameters>
</kineticLaw>
</reaction>
%%CoA synthesis
<reaction id="rxn00912" name="5,10-Methylenetetrahydrofolate:3-methyl-2-oxobutanoate" reversible="true">
<notes>
<html:p>GENE_ASSOCIATION:peg.1367</html:p>
<html:p>PROTEIN_ASSOCIATION:panB</html:p>
<html:p>SUBSYSTEM: Coenzyme_A_Biosynthesis</html:p>
<html:p>PROTEIN_CLASS: 2.1.2.11</html:p>
</notes>
<listOfReactants>
<speciesReference species="cpd00001_c" stoichiometry="1"/>
<speciesReference species="cpd00123_c" stoichiometry="1"/>
<speciesReference species="cpd00125_c" stoichiometry="1"/>
</listOfReactants>
<listOfProducts>
<speciesReference species="cpd00087_c" stoichiometry="1"/>
<speciesReference species="cpd00712_c" stoichiometry="1"/>
</listOfProducts>
<kineticLaw>
	<math xmlns="http://www.w3.org/1998/Math/MathML">
			<ci> FLUX_VALUE </ci>
	</math>
	<listOfParameters>
		<parameter id="LOWER_BOUND" value="-10000" units="mmol_per_gDW_per_hr"/>
		<parameter id="UPPER_BOUND" value="10000" units="mmol_per_gDW_per_hr"/>
		<parameter id="OBJECTIVE_COEFFICIENT" value="0.0"/>
		<parameter id="FLUX_VALUE" value="0.0" units="mmol_per_gDW_per_hr"/>
	</listOfParameters>
</kineticLaw>
</reaction>
<reaction id="rxn01790" name="(R)-Pantoate:NADP+ 2-oxidoreductase" reversible="true">
<notes>
<html:p>GENE_ASSOCIATION:( ( peg.1200 )  or  ( peg.868 ) )</html:p>
<html:p>PROTEIN_ASSOCIATION:peg.1200</html:p>
<html:p>SUBSYSTEM: Coenzyme_A_Biosynthesis</html:p>
<html:p>PROTEIN_CLASS: 1.1.1.169</html:p>
</notes>
<listOfReactants>
<speciesReference species="cpd00006_c" stoichiometry="1"/>
<speciesReference species="cpd00408_c" stoichiometry="1"/>
</listOfReactants>
<listOfProducts>
<speciesReference species="cpd00005_c" stoichiometry="1"/>
<speciesReference species="cpd00067_c" stoichiometry="1"/>
<speciesReference species="cpd00712_c" stoichiometry="1"/>
</listOfProducts>
<kineticLaw>
	<math xmlns="http://www.w3.org/1998/Math/MathML">
			<ci> FLUX_VALUE </ci>
	</math>
	<listOfParameters>
		<parameter id="LOWER_BOUND" value="-10000" units="mmol_per_gDW_per_hr"/>
		<parameter id="UPPER_BOUND" value="10000" units="mmol_per_gDW_per_hr"/>
		<parameter id="OBJECTIVE_COEFFICIENT" value="0.0"/>
		<parameter id="FLUX_VALUE" value="0.0" units="mmol_per_gDW_per_hr"/>
	</listOfParameters>
</kineticLaw>
</reaction>
<reaction id="rxn00346" name="L-Aspartate 1-carboxy-lyase" reversible="false">
<notes>
<html:p>GENE_ASSOCIATION:peg.348</html:p>
<html:p>PROTEIN_ASSOCIATION:panD</html:p>
<html:p>SUBSYSTEM: Coenzyme_A_Biosynthesis</html:p>
<html:p>PROTEIN_CLASS: 4.1.1.11</html:p>
</notes>
<listOfReactants>
<speciesReference species="cpd00041_c" stoichiometry="1"/>
<speciesReference species="cpd00067_c" stoichiometry="1"/>
</listOfReactants>
<listOfProducts>
<speciesReference species="cpd00011_c" stoichiometry="1"/>
<speciesReference species="cpd00085_c" stoichiometry="1"/>
</listOfProducts>
<kineticLaw>
	<math xmlns="http://www.w3.org/1998/Math/MathML">
			<ci> FLUX_VALUE </ci>
	</math>
	<listOfParameters>
		<parameter id="LOWER_BOUND" value="0" units="mmol_per_gDW_per_hr"/>
		<parameter id="UPPER_BOUND" value="10000" units="mmol_per_gDW_per_hr"/>
		<parameter id="OBJECTIVE_COEFFICIENT" value="0.0"/>
		<parameter id="FLUX_VALUE" value="0.0" units="mmol_per_gDW_per_hr"/>
	</listOfParameters>
</kineticLaw>
</reaction>
<reaction id="rxn01791" name="(R)-Pantoate:beta-alanine ligase (AMP-forming)" reversible="false">
<notes>
<html:p>GENE_ASSOCIATION:peg.1475</html:p>
<html:p>PROTEIN_ASSOCIATION:panC</html:p>
<html:p>SUBSYSTEM: Coenzyme_A_Biosynthesis</html:p>
<html:p>PROTEIN_CLASS: 6.3.2.1</html:p>
</notes>
<listOfReactants>
<speciesReference species="cpd00002_c" stoichiometry="1"/>
<speciesReference species="cpd00085_c" stoichiometry="1"/>
<speciesReference species="cpd00408_c" stoichiometry="1"/>
</listOfReactants>
<listOfProducts>
<speciesReference species="cpd00012_c" stoichiometry="1"/>
<speciesReference species="cpd00018_c" stoichiometry="1"/>
<speciesReference species="cpd00644_c" stoichiometry="1"/>
</listOfProducts>
<kineticLaw>
	<math xmlns="http://www.w3.org/1998/Math/MathML">
			<ci> FLUX_VALUE </ci>
	</math>
	<listOfParameters>
		<parameter id="LOWER_BOUND" value="0" units="mmol_per_gDW_per_hr"/>
		<parameter id="UPPER_BOUND" value="10000" units="mmol_per_gDW_per_hr"/>
		<parameter id="OBJECTIVE_COEFFICIENT" value="0.0"/>
		<parameter id="FLUX_VALUE" value="0.0" units="mmol_per_gDW_per_hr"/>
	</listOfParameters>
</kineticLaw>
</reaction>
<reaction id="rxn12510" name="ATP:pantothenate 4'-phosphotransferase" reversible="true">
<notes>
<html:p>GENE_ASSOCIATION:peg.1336</html:p>
<html:p>PROTEIN_ASSOCIATION:peg.1336</html:p>
<html:p>SUBSYSTEM: Coenzyme_A_Biosynthesis</html:p>
<html:p>PROTEIN_CLASS: 2.7.1.33</html:p>
</notes>
<listOfReactants>
<speciesReference species="cpd00002_c" stoichiometry="1"/>
<speciesReference species="cpd00644_c" stoichiometry="1"/>
</listOfReactants>
<listOfProducts>
<speciesReference species="cpd00008_c" stoichiometry="1"/>
<speciesReference species="cpd02201_c" stoichiometry="1"/>
</listOfProducts>
<kineticLaw>
	<math xmlns="http://www.w3.org/1998/Math/MathML">
			<ci> FLUX_VALUE </ci>
	</math>
	<listOfParameters>
		<parameter id="LOWER_BOUND" value="-10000" units="mmol_per_gDW_per_hr"/>
		<parameter id="UPPER_BOUND" value="10000" units="mmol_per_gDW_per_hr"/>
		<parameter id="OBJECTIVE_COEFFICIENT" value="0.0"/>
		<parameter id="FLUX_VALUE" value="0.0" units="mmol_per_gDW_per_hr"/>
	</listOfParameters>
</kineticLaw>
</reaction>
<reaction id="rxn12512" name="(R)-4'-Phosphopantothenate:L-cysteine ligase" reversible="false">
<notes>
<html:p>GENE_ASSOCIATION:peg.573</html:p>
<html:p>PROTEIN_ASSOCIATION:dfp</html:p>
<html:p>SUBSYSTEM: Coenzyme_A_Biosynthesis</html:p>
<html:p>PROTEIN_CLASS: 6.3.2.5</html:p>
</notes>
<listOfReactants>
<speciesReference species="cpd00002_c" stoichiometry="1"/>
<speciesReference species="cpd00084_c" stoichiometry="1"/>
<speciesReference species="cpd02201_c" stoichiometry="1"/>
</listOfReactants>
<listOfProducts>
<speciesReference species="cpd00012_c" stoichiometry="1"/>
<speciesReference species="cpd00018_c" stoichiometry="1"/>
<speciesReference species="cpd02666_c" stoichiometry="1"/>
</listOfProducts>
<kineticLaw>
	<math xmlns="http://www.w3.org/1998/Math/MathML">
			<ci> FLUX_VALUE </ci>
	</math>
	<listOfParameters>
		<parameter id="LOWER_BOUND" value="0" units="mmol_per_gDW_per_hr"/>
		<parameter id="UPPER_BOUND" value="10000" units="mmol_per_gDW_per_hr"/>
		<parameter id="OBJECTIVE_COEFFICIENT" value="0.0"/>
		<parameter id="FLUX_VALUE" value="0.0" units="mmol_per_gDW_per_hr"/>
	</listOfParameters>
</kineticLaw>
</reaction>
<reaction id="rxn09177" name="phosphopantothenate-cysteine ligase" reversible="false">
<notes>
<html:p>GENE_ASSOCIATION:peg.573</html:p>
<html:p>PROTEIN_ASSOCIATION:dfp</html:p>
<html:p>SUBSYSTEM: Coenzyme_A_Biosynthesis</html:p>
<html:p>PROTEIN_CLASS: 6.3.2.5</html:p>
</notes>
<listOfReactants>
<speciesReference species="cpd00052_c" stoichiometry="1"/>
<speciesReference species="cpd00084_c" stoichiometry="1"/>
<speciesReference species="cpd02201_c" stoichiometry="1"/>
</listOfReactants>
<listOfProducts>
<speciesReference species="cpd00012_c" stoichiometry="1"/>
<speciesReference species="cpd00046_c" stoichiometry="1"/>
<speciesReference species="cpd02666_c" stoichiometry="1"/>
</listOfProducts>
<kineticLaw>
	<math xmlns="http://www.w3.org/1998/Math/MathML">
			<ci> FLUX_VALUE </ci>
	</math>
	<listOfParameters>
		<parameter id="LOWER_BOUND" value="0" units="mmol_per_gDW_per_hr"/>
		<parameter id="UPPER_BOUND" value="10000" units="mmol_per_gDW_per_hr"/>
		<parameter id="OBJECTIVE_COEFFICIENT" value="0.0"/>
		<parameter id="FLUX_VALUE" value="0.0" units="mmol_per_gDW_per_hr"/>
	</listOfParameters>
</kineticLaw>
</reaction>
<reaction id="rxn02341" name="N-[(R)-4'-Phosphopantothenoyl]-L-cysteine carboxy-lyase" reversible="false">
<notes>
<html:p>GENE_ASSOCIATION:peg.573</html:p>
<html:p>PROTEIN_ASSOCIATION:dfp</html:p>
<html:p>SUBSYSTEM: Coenzyme_A_Biosynthesis</html:p>
<html:p>PROTEIN_CLASS: 4.1.1.36</html:p>
</notes>
<listOfReactants>
<speciesReference species="cpd00067_c" stoichiometry="1"/>
<speciesReference species="cpd02666_c" stoichiometry="1"/>
</listOfReactants>
<listOfProducts>
<speciesReference species="cpd00011_c" stoichiometry="1"/>
<speciesReference species="cpd00834_c" stoichiometry="1"/>
</listOfProducts>
<kineticLaw>
	<math xmlns="http://www.w3.org/1998/Math/MathML">
			<ci> FLUX_VALUE </ci>
	</math>
	<listOfParameters>
		<parameter id="LOWER_BOUND" value="0" units="mmol_per_gDW_per_hr"/>
		<parameter id="UPPER_BOUND" value="10000" units="mmol_per_gDW_per_hr"/>
		<parameter id="OBJECTIVE_COEFFICIENT" value="0.0"/>
		<parameter id="FLUX_VALUE" value="0.0" units="mmol_per_gDW_per_hr"/>
	</listOfParameters>
</kineticLaw>
</reaction>
<reaction id="rxn02175" name="ATP:pantetheine-4'-phosphate adenylyltransferase" reversible="true">
<notes>
<html:p>GENE_ASSOCIATION:peg.189</html:p>
<html:p>PROTEIN_ASSOCIATION:kdtB</html:p>
<html:p>SUBSYSTEM: Coenzyme_A_Biosynthesis</html:p>
<html:p>PROTEIN_CLASS: 2.7.7.3</html:p>
</notes>
<listOfReactants>
<speciesReference species="cpd00002_c" stoichiometry="1"/>
<speciesReference species="cpd00834_c" stoichiometry="1"/>
</listOfReactants>
<listOfProducts>
<speciesReference species="cpd00012_c" stoichiometry="1"/>
<speciesReference species="cpd00655_c" stoichiometry="1"/>
</listOfProducts>
<kineticLaw>
	<math xmlns="http://www.w3.org/1998/Math/MathML">
			<ci> FLUX_VALUE </ci>
	</math>
	<listOfParameters>
		<parameter id="LOWER_BOUND" value="-10000" units="mmol_per_gDW_per_hr"/>
		<parameter id="UPPER_BOUND" value="10000" units="mmol_per_gDW_per_hr"/>
		<parameter id="OBJECTIVE_COEFFICIENT" value="0.0"/>
		<parameter id="FLUX_VALUE" value="0.0" units="mmol_per_gDW_per_hr"/>
	</listOfParameters>
</kineticLaw>
</reaction>
<reaction id="rxn00100" name="ATP:dephospho-CoA 3'-phosphotransferase" reversible="false">
<notes>
<html:p>GENE_ASSOCIATION:peg.1376</html:p>
<html:p>PROTEIN_ASSOCIATION:peg.1376</html:p>
<html:p>SUBSYSTEM: Coenzyme_A_Biosynthesis</html:p>
<html:p>PROTEIN_CLASS: 2.7.1.24</html:p>
</notes>
<listOfReactants>
<speciesReference species="cpd00002_c" stoichiometry="1"/>
<speciesReference species="cpd00655_c" stoichiometry="1"/>
</listOfReactants>
<listOfProducts>
<speciesReference species="cpd00008_c" stoichiometry="1"/>
<speciesReference species="cpd00010_c" stoichiometry="1"/>
</listOfProducts>
<kineticLaw>
	<math xmlns="http://www.w3.org/1998/Math/MathML">
			<ci> FLUX_VALUE </ci>
	</math>
	<listOfParameters>
		<parameter id="LOWER_BOUND" value="0" units="mmol_per_gDW_per_hr"/>
		<parameter id="UPPER_BOUND" value="10000" units="mmol_per_gDW_per_hr"/>
		<parameter id="OBJECTIVE_COEFFICIENT" value="0.0"/>
		<parameter id="FLUX_VALUE" value="0.0" units="mmol_per_gDW_per_hr"/>
	</listOfParameters>
</kineticLaw>
</reaction>
%%%Biotin synthesis. First the synthesis of pimeloyl-ACP through a fatty acid biosynthesis analog, followed by its conversion to biotin.
%This sequence starts with a tentative gapfilled reaction, also used by E.coli, in which a methyl ester of malonyl-ACP is generated, to ensure internal production of pimelate. The sequence following the gapfilled reaction reuses fatty acid biosynthesis machinery for a sequence of chain lengthening steps. A possible alternative completion would be the oxidative cleavage of longer acyl-ACP chains as used by B.subtillis.
<reaction id="rxn95000" name="SAM:malonyl-ACP O-methyltransferase" reversible="true">
<notes>
<html:p>GENE_ASSOCIATION:Gapfill_RB</html:p>
<html:p>PROTEIN_ASSOCIATION:bioC</html:p>
<html:p>SUBSYSTEM: Biotin_biosynthesis</html:p>
<html:p>PROTEIN_CLASS: </html:p>
</notes>
<listOfReactants>
<speciesReference species="cpd11492_c" stoichiometry="1"/>
<speciesReference species="cpd00017_c" stoichiometry="1"/>
</listOfReactants>
<listOfProducts>
<speciesReference species="cpd00019_c" stoichiometry="1"/>
<speciesReference species="cpd19100_c" stoichiometry="1"/>
</listOfProducts>
<kineticLaw>
	<math xmlns="http://www.w3.org/1998/Math/MathML">
			<ci> FLUX_VALUE </ci>
	</math>
	<listOfParameters>
		<parameter id="LOWER_BOUND" value="0" units="mmol_per_gDW_per_hr"/>
		<parameter id="UPPER_BOUND" value="10000" units="mmol_per_gDW_per_hr"/>
		<parameter id="OBJECTIVE_COEFFICIENT" value="0.0"/>
		<parameter id="FLUX_VALUE" value="0.0" units="mmol_per_gDW_per_hr"/>
	</listOfParameters>
</kineticLaw>
</reaction>
<reaction id="rxn95001" name="Methyl-O-malonyl-[acyl-carrier-protein]:malonyl-[acyl-carrier-protein] transfer" reversible="false">
<notes>
<html:p>GENE_ASSOCIATION:( peg.1193  and  peg.763 )</html:p>
<html:p>PROTEIN_ASSOCIATION:fabF+fabH</html:p>
<html:p>SUBSYSTEM: Fatty_Acid_Biosynthesis_FASII</html:p>
<html:p>PROTEIN_CLASS: 2.3.1.41</html:p>
</notes>
<listOfReactants>
<speciesReference species="cpd00067_c" stoichiometry="1"/>
<speciesReference species="cpd11492_c" stoichiometry="1"/>
<speciesReference species="cpd19100_c" stoichiometry="1"/>
</listOfReactants>
<listOfProducts>
<speciesReference species="cpd00011_c" stoichiometry="1"/>
<speciesReference species="cpd19101_c" stoichiometry="1"/>
<speciesReference species="cpd11493_c" stoichiometry="1"/>
</listOfProducts>
<kineticLaw>
	<math xmlns="http://www.w3.org/1998/Math/MathML">
			<ci> FLUX_VALUE </ci>
	</math>
	<listOfParameters>
		<parameter id="LOWER_BOUND" value="0" units="mmol_per_gDW_per_hr"/>
		<parameter id="UPPER_BOUND" value="10000" units="mmol_per_gDW_per_hr"/>
		<parameter id="OBJECTIVE_COEFFICIENT" value="0.0"/>
		<parameter id="FLUX_VALUE" value="0.0" units="mmol_per_gDW_per_hr"/>
	</listOfParameters>
</kineticLaw>
</reaction>
<reaction id="rxn95002" name="3-ketoglutaryl-ACP-methyl_ester:NADP+ oxidoreductase" reversible="true">
<notes>
<html:p>GENE_ASSOCIATION:GAP_FILLING_SEED</html:p>
<html:p>PROTEIN_ASSOCIATION:GAP_FILLING_SEED</html:p>
<html:p>SUBSYSTEM: NONE</html:p>
<html:p>PROTEIN_CLASS: 1.1.1.100</html:p>
</notes>
<listOfReactants>
<speciesReference species="cpd00006_c" stoichiometry="1"/>
<speciesReference species="cpd19102_c" stoichiometry="1"/>
</listOfReactants>
<listOfProducts>
<speciesReference species="cpd00005_c" stoichiometry="1"/>
<speciesReference species="cpd00067_c" stoichiometry="1"/>
<speciesReference species="cpd19101_c" stoichiometry="1"/>
</listOfProducts>
<kineticLaw>
	<math xmlns="http://www.w3.org/1998/Math/MathML">
			<ci> FLUX_VALUE </ci>
	</math>
	<listOfParameters>
		<parameter id="LOWER_BOUND" value="-10000" units="mmol_per_gDW_per_hr"/>
		<parameter id="UPPER_BOUND" value="10000" units="mmol_per_gDW_per_hr"/>
		<parameter id="OBJECTIVE_COEFFICIENT" value="0.0"/>
		<parameter id="FLUX_VALUE" value="0.0" units="mmol_per_gDW_per_hr"/>
	</listOfParameters>
</kineticLaw>
</reaction>
<reaction id="rxn95003" name="3-Hydroxyglutaryl-ACP-methyl_ester hydro-lyase" reversible="true">
<notes>
<html:p>GENE_ASSOCIATION:peg.43</html:p>
<html:p>PROTEIN_ASSOCIATION:fabZ</html:p>
<html:p>SUBSYSTEM: Fatty_Acid_Biosynthesis_FASII</html:p>
<html:p>PROTEIN_CLASS: 4.2.1.58</html:p>
</notes>
<listOfReactants>
<speciesReference species="cpd19102_c" stoichiometry="1"/>
</listOfReactants>
<listOfProducts>
<speciesReference species="cpd00001_c" stoichiometry="1"/>
<speciesReference species="cpd19103_c" stoichiometry="1"/>
</listOfProducts>
<kineticLaw>
	<math xmlns="http://www.w3.org/1998/Math/MathML">
			<ci> FLUX_VALUE </ci>
	</math>
	<listOfParameters>
		<parameter id="LOWER_BOUND" value="-10000" units="mmol_per_gDW_per_hr"/>
		<parameter id="UPPER_BOUND" value="10000" units="mmol_per_gDW_per_hr"/>
		<parameter id="OBJECTIVE_COEFFICIENT" value="0.0"/>
		<parameter id="FLUX_VALUE" value="0.0" units="mmol_per_gDW_per_hr"/>
	</listOfParameters>
</kineticLaw>
</reaction>
<reaction id="rxn95004" name="Enoylglutaryl-ACP-methyl_ester reductase" reversible="false">
<notes>
<html:p>GENE_ASSOCIATION:peg.1085</html:p>
<html:p>PROTEIN_ASSOCIATION:fabI</html:p>
<html:p>SUBSYSTEM: Fatty_Acid_Biosynthesis_FASII</html:p>
<html:p>PROTEIN_CLASS: 1.3.1.9</html:p>
</notes>
<listOfReactants>
<speciesReference species="cpd00004_c" stoichiometry="1"/>
<speciesReference species="cpd00067_c" stoichiometry="1"/>
<speciesReference species="cpd19103_c" stoichiometry="1"/>
</listOfReactants>
<listOfProducts>
<speciesReference species="cpd00003_c" stoichiometry="1"/>
<speciesReference species="cpd19104_c" stoichiometry="1"/>
</listOfProducts>
<kineticLaw>
	<math xmlns="http://www.w3.org/1998/Math/MathML">
			<ci> FLUX_VALUE </ci>
	</math>
	<listOfParameters>
[truncated: 526,621 more chars]
